# Supplementary material for: Vanillin Promotes the Germination of Antrodia camphorata Arthroconidia through PKA and MAPK Signaling Pathways
Source: Front Microbiol. 2017 Oct 23;8:2048. doi: 10.3389/fmicb.2017.02048 (PMC5660099; doi:10.3389/fmicb.2017.02048)
Supplement: Table S5 — Annotation of the proteins from iTRAQ with the GO database. [file Table5.XLSX]

## Sheet: 改动版-Table S6 Annotation of the 
Term_type	Term	GO_id	Number_of_protein	Protein_GO_list
molecular_function	substrate-specific transmembrane transporter activity	GO:0022891	49	ACg000682(GO:0008381,GO:0005216,GO:0005262,GO:0005261);ACg004891(GO:0046961);ACg002716(GO:0015266);ACg003642(GO:0015266,GO:0008308);ACg004272(GO:0046933);ACg003236(GO:0005310);ACg005286(GO:0015662,GO:0019829);ACg008584(GO:0004129);ACg000991(GO:0005471,GO:0000064);ACg003890(GO:0004129);ACg008688(GO:0015450);ACg008395(GO:0008121);ACg003105(GO:0005353,GO:0015578,GO:0005355);ACg001466(GO:0005371);ACg…
molecular_function	proline-rich region binding	GO:0070064	1	ACg001271(GO:0070064)
molecular_function	thiamine pyrophosphate binding	GO:0030976	1	ACg003767(GO:0030976)
molecular_function	sulfur compound transmembrane transporter activity	GO:1901682	2	ACg003356(GO:0034634);ACg002923(GO:0008271)
molecular_function	G-protein gamma-subunit binding	GO:0031682	1	ACg002995(GO:0031682)
molecular_function	peptidase inhibitor activity	GO:0030414	1	ACg007963(GO:0004869)
molecular_function	carbon-nitrogen lyase activity	GO:0016840	3	ACg000164(GO:0016843);ACg003735(GO:0016843);ACg002273(GO:0008824)
molecular_function	glutathione binding	GO:0043295	1	ACg005800(GO:0043295)
molecular_function	ubiquitin-protein transferase activity	GO:0004842	13	ACg001127(GO:0004842);ACg006487(GO:0004842);ACg000929(GO:0004842);ACg006624(GO:0004842);ACg001599(GO:0004842);ACg002457(GO:0034450);ACg001102(GO:0004842);ACg001150(GO:0004842);ACg008956(GO:0004842);ACg001149(GO:0004842);ACg007963(GO:0004842);ACg001837(GO:0034450,GO:0004842);ACg007810(GO:0004842)
molecular_function	sterol 14-demethylase activity	GO:0008398	1	ACg002141(GO:0008398)
molecular_function	oxidoreductase activity, acting on diphenols and related substances as donors	GO:0016679	3	ACg008919(GO:0008121);ACg008395(GO:0008121);ACg005803(GO:0008121)
molecular_function	prosthetic group binding	GO:0051192	1	ACg001451(GO:0000036)
molecular_function	hydrolase activity, acting on acid anhydrides	GO:0016817	97	ACg001906(GO:0004176);ACg004272(GO:0046933);ACg005420(GO:0004004);ACg003732(GO:0003924);ACg005936(GO:0003774);ACg007860(GO:0004386,GO:0004003,GO:0008026,GO:0009378,GO:0043138,GO:0043140,GO:0003678,GO:0016887);ACg005849(GO:0017111);ACg001203(GO:0003924);ACg000496(GO:0003924);ACg003664(GO:0003924);ACg000834(GO:0047627);ACg003081(GO:0008796);ACg003055(GO:0004427);ACg006014(GO:0004309);ACg003356(GO:0…
molecular_function	oxidoreductase activity, acting on iron-sulfur proteins as donors	GO:0016730	2	ACg007273(GO:0004324,GO:0008860);ACg002279(GO:0008860)
molecular_function	protein binding, bridging	GO:0030674	8	ACg000457(GO:0030674);ACg001274(GO:0030674);ACg008563(GO:0030674);ACg007965(GO:0030674);ACg001042(GO:0030674);ACg004243(GO:0030674);ACg004866(GO:0030674);ACg001435(GO:0030674)
molecular_function	GTPase regulator activity	GO:0030695	12	ACg006577(GO:0005100);ACg006682(GO:0005097);ACg004303(GO:0005100);ACg007864(GO:0008060);ACg008346(GO:0005100);ACg008660(GO:0005100);ACg000666(GO:0005094);ACg005369(GO:0008060);ACg004735(GO:0005096);ACg005337(GO:0005097);ACg006273(GO:0008060,GO:0005096);ACg008215(GO:0005083)
molecular_function	enzyme binding	GO:0019899	24	ACg004949(GO:0051019);ACg002567(GO:0008536);ACg006520(GO:0008536);ACg005426(GO:0051020);ACg007035(GO:0019902);ACg001172(GO:0008536);ACg008435(GO:0008536);ACg003551(GO:0005080);ACg007699(GO:0051721);ACg003047(GO:0005078);ACg007032(GO:0043274,GO:0031996);ACg001981(GO:0031625);ACg003016(GO:0042826);ACg002724(GO:0031625);ACg008396(GO:0019899);ACg003919(GO:0031625);ACg008820(GO:0008536);ACg004912(GO:0…
molecular_function	histidine phosphotransfer kinase activity	GO:0009927	1	ACg004474(GO:0009927)
molecular_function	hydrolase activity, acting on acid carbon-carbon bonds	GO:0016822	3	ACg007431(GO:0030429);ACg003765(GO:0034545,GO:0047621);ACg007993(GO:0034820)
molecular_function	small conjugating protein binding	GO:0032182	15	ACg006897(GO:0043130);ACg000457(GO:0043130);ACg005536(GO:0043130);ACg007188(GO:0043130);ACg001496(GO:0043130);ACg007698(GO:0043130);ACg004949(GO:0043130);ACg000903(GO:0043130);ACg004289(GO:0043130);ACg008563(GO:0031593);ACg004616(GO:0043130);ACg006223(GO:0031593);ACg004365(GO:0043130);ACg004416(GO:0043130);ACg007064(GO:0043130)
molecular_function	calcium-dependent protein binding	GO:0048306	1	ACg005037(GO:0048306)
molecular_function	nucleosome binding	GO:0031491	2	ACg001599(GO:0031493);ACg008426(GO:0031491)
molecular_function	sequence-specific DNA binding RNA polymerase I transcription factor activity	GO:0001167	1	ACg005203(GO:0001168)
molecular_function	ornithine carbamoyltransferase inhibitor activity	GO:0090369	1	ACg003819(GO:0090369)
molecular_function	lipid transporter activity	GO:0005319	6	ACg005945(GO:0004012);ACg008764(GO:0015432);ACg008152(GO:0015432);ACg008102(GO:0017089);ACg002580(GO:0008526,GO:0008525);ACg000102(GO:0008526,GO:0008525)
molecular_function	macrolide binding	GO:0005527	2	ACg002521(GO:0005527);ACg004330(GO:0005528)
molecular_function	arsenate reductase activity	GO:0030611	1	ACg004652(GO:0008794)
molecular_function	kinase activator activity	GO:0019209	1	ACg001271(GO:0019209)
molecular_function	tetrapyrrole binding	GO:0046906	18	ACg008858(GO:0020037);ACg001780(GO:0020037);ACg002141(GO:0020037);ACg008687(GO:0020037);ACg000451(GO:0020037);ACg008009(GO:0020037);ACg005936(GO:0020037);ACg008146(GO:0020037);ACg008073(GO:0020037);ACg001904(GO:0020037);ACg000039(GO:0020037);ACg003142(GO:0020037);ACg006334(GO:0020037);ACg003460(GO:0020037);ACg008952(GO:0020037);ACg007272(GO:0020037);ACg007568(GO:0020037);ACg000830(GO:0020037)
molecular_function	carbohydrate transmembrane transporter activity	GO:0015144	2	ACg003105(GO:0005353,GO:0015578,GO:0005355);ACg007263(GO:0005355)
molecular_function	GTP-dependent protein binding	GO:0030742	1	ACg004848(GO:0030742)
molecular_function	translation initiation factor binding	GO:0031369	2	ACg003973(GO:0031370);ACg007926(GO:0031369)
molecular_function	deacetylase activity	GO:0019213	5	ACg001239(GO:0004407,GO:0034739);ACg003616(GO:0004407,GO:0031078);ACg001807(GO:0097372,GO:0046969,GO:0032041);ACg005667(GO:0004099);ACg005660(GO:0004099)
molecular_function	transcription factor recruiting transcription factor activity	GO:0001134	1	ACg004305(GO:0001010)
molecular_function	transferase activity, transferring acyl groups	GO:0016746	34	ACg002723(GO:0032931);ACg006838(GO:0008080);ACg003498(GO:0003840);ACg002066(GO:0004410);ACg001418(GO:0004742);ACg005515(GO:0033819);ACg004682(GO:0004108);ACg002365(GO:0004092);ACg004666(GO:0008710);ACg006681(GO:0046972,GO:0043995,GO:0043996);ACg005007(GO:0004316);ACg008872(GO:0016747);ACg004935(GO:0004092);ACg006336(GO:0004596);ACg003570(GO:0034212,GO:0004402,GO:0010485,GO:0016747);ACg001241(GO:0…
molecular_function	active transmembrane transporter activity	GO:0022804	25	ACg001523(GO:0005471);ACg004891(GO:0046961);ACg001482(GO:0005476);ACg008318(GO:0005469);ACg001794(GO:0046961,GO:0046933);ACg004272(GO:0046933);ACg008336(GO:0015450);ACg005286(GO:0015662,GO:0019829);ACg008764(GO:0015432);ACg000991(GO:0005471);ACg002476(GO:0005315);ACg008688(GO:0015450);ACg005945(GO:0008559);ACg004562(GO:0015450);ACg001466(GO:0005371);ACg000253(GO:0046961,GO:0046933);ACg005597(GO:0…
molecular_function	oxidoreductase activity, acting on a sulfur group of donors	GO:0016667	15	ACg003145(GO:0015036,GO:0015035);ACg006688(GO:0015036,GO:0015035);ACg007157(GO:0016670);ACg002974(GO:0015035);ACg000736(GO:0045174);ACg003691(GO:0070224);ACg001212(GO:0004362);ACg000657(GO:0050311,GO:0004783);ACg004652(GO:0015035);ACg005651(GO:0015035,GO:0004791);ACg004452(GO:0015035);ACg008771(GO:0015036,GO:0004148);ACg008683(GO:0050311,GO:0016002);ACg006360(GO:0008113,GO:0033744);ACg004834(GO:0…
molecular_function	heat shock protein binding	GO:0031072	13	ACg007736(GO:0031072);ACg007861(GO:0030544);ACg002190(GO:0031072);ACg001684(GO:0031072);ACg002197(GO:0030544);ACg001943(GO:0031072);ACg001969(GO:0031072);ACg004047(GO:0031072);ACg000275(GO:0031072);ACg000200(GO:0031072);ACg007982(GO:0031072);ACg002703(GO:0031072);ACg006689(GO:0030544)
molecular_function	monooxygenase activity	GO:0004497	6	ACg008858(GO:0004497);ACg002656(GO:0019135);ACg007421(GO:0004502);ACg002141(GO:0008398);ACg006610(GO:0016709);ACg005309(GO:0004497)
molecular_function	steroid binding	GO:0005496	3	ACg002023(GO:0032934);ACg006495(GO:0008142);ACg000833(GO:0008142)
molecular_function	transmembrane signaling receptor activity	GO:0004888	2	ACg003047(GO:0005034);ACg002830(GO:0005001)
molecular_function	oxidoreductase activity, acting on the CH-NH group of donors	GO:0016645	10	ACg007083(GO:0042602);ACg000074(GO:0004755);ACg007797(GO:0004174);ACg001700(GO:0004754);ACg007913(GO:0003842);ACg000736(GO:0004734);ACg003959(GO:0004489);ACg005141(GO:0004146);ACg006686(GO:0042602);ACg003785(GO:0004488)
molecular_function	monosaccharide binding	GO:0048029	1	ACg000443(GO:0031418)
molecular_function	ATPase regulator activity	GO:0060590	3	ACg007736(GO:0001671);ACg006409(GO:0000774);ACg002197(GO:0001671)
molecular_function	endopeptidase regulator activity	GO:0061135	4	ACg007030(GO:0061133);ACg002430(GO:0061133);ACg007963(GO:0004869);ACg007851(GO:0061133)
molecular_function	fatty acid binding	GO:0005504	1	ACg008396(GO:0005504)
molecular_function	dihydropterin deaminase activity	GO:0004153	1	ACg003930(GO:0004153)
molecular_function	hydrolase activity, acting on ether bonds	GO:0016801	3	ACg005368(GO:0004463,GO:0004301);ACg000978(GO:0004013);ACg002173(GO:0018742)
molecular_function	hydrolase activity, acting on ester bonds	GO:0016788	74	ACg006083(GO:0016891);ACg000903(GO:0004221);ACg002698(GO:0004721);ACg007696(GO:0004520,GO:0004529);ACg004032(GO:0004523);ACg002757(GO:0004651);ACg001541(GO:0034338);ACg009038(GO:0004722);ACg000328(GO:0008138,GO:0004721,GO:0004725,GO:0004722);ACg000302(GO:0004721);ACg007860(GO:0004527,GO:0008408,GO:0004518);ACg006261(GO:0004521);ACg004733(GO:0004525);ACg005191(GO:0034338);ACg003095(GO:0008081);ACg…
molecular_function	SUMO activating enzyme activity	GO:0019948	1	ACg002747(GO:0019948)
molecular_function	protein C-terminus binding	GO:0008022	3	ACg007398(GO:0008022);ACg002747(GO:0008022);ACg002447(GO:0008022)
molecular_function	protein kinase regulator activity	GO:0019887	4	ACg003800(GO:0016538);ACg003150(GO:0019887);ACg003986(GO:0008607);ACg001422(GO:0008607)
molecular_function	core DNA-dependent RNA polymerase binding promoter specificity activity	GO:0000996	1	ACg004146(GO:0034246)
molecular_function	ribosomal large subunit binding	GO:0043023	1	ACg008541(GO:0043023)
molecular_function	unfolded protein binding	GO:0051082	26	ACg007736(GO:0051082);ACg006820(GO:0051082);ACg002040(GO:0051082);ACg005519(GO:0051082);ACg006281(GO:0051082);ACg001943(GO:0051082);ACg003643(GO:0051082);ACg004452(GO:0051082);ACg004389(GO:0051082);ACg006689(GO:0051082);ACg003040(GO:0051082);ACg008357(GO:0051082);ACg007861(GO:0051082);ACg003222(GO:0051082);ACg005888(GO:0051082);ACg002981(GO:0051082);ACg002197(GO:0051082);ACg003909(GO:0051082);ACg…
molecular_function	chitin binding	GO:0008061	2	ACg003293(GO:0008061);ACg005207(GO:0008061)
molecular_function	oxidoreductase activity, acting on CH or CH2 groups	GO:0016725	1	ACg004523(GO:0004748)
molecular_function	NAD transporter activity	GO:0051724	1	ACg002368(GO:0051724)
molecular_function	clathrin binding	GO:0030276	1	ACg007188(GO:0030276)
molecular_function	amylo-alpha-1,6-glucosidase activity	GO:0004135	1	ACg004750(GO:0004135)
molecular_function	14-3-3 protein binding	GO:0071889	1	ACg001790(GO:0071889)
molecular_function	protein phosphatase regulator activity	GO:0019888	10	ACg005536(GO:0008599);ACg007409(GO:0008601);ACg006225(GO:0004864);ACg004572(GO:0008601);ACg003045(GO:0008599);ACg007035(GO:0004864);ACg000356(GO:0072542);ACg004853(GO:0008599);ACg000328(GO:0004864);ACg007032(GO:0072542)
molecular_function	intramolecular lyase activity	GO:0016872	1	ACg001793(GO:0016872)
molecular_function	pyridoxal phosphate binding	GO:0030170	5	ACg007431(GO:0030170);ACg000860(GO:0030170);ACg008150(GO:0030170);ACg006412(GO:0030170);ACg008075(GO:0030170)
molecular_function	thioredoxin peroxidase activity	GO:0008379	1	ACg007130(GO:0008379)
molecular_function	signal recognition particle binding	GO:0005047	1	ACg008464(GO:0005047)
molecular_function	sequence-specific DNA binding RNA polymerase II transcription factor activity	GO:0000981	24	ACg002393(GO:0000982);ACg003954(GO:0000981);ACg007749(GO:0000981);ACg000929(GO:0000982);ACg000758(GO:0000981);ACg003571(GO:0000982);ACg007721(GO:0000982);ACg000259(GO:0001077);ACg002227(GO:0003705);ACg001856(GO:0000981);ACg007847(GO:0000981);ACg006383(GO:0001077,GO:0001078);ACg000745(GO:0001077);ACg001382(GO:0001077);ACg004022(GO:0001077);ACg005401(GO:0001077);ACg004186(GO:0000981);ACg005315(GO:0…
molecular_function	phosphoprotein binding	GO:0051219	1	ACg002830(GO:0001784)
molecular_function	transferase activity, transferring phosphorus-containing groups	GO:0016772	96	ACg005627(GO:0004713,GO:0004672);ACg008417(GO:0004674,GO:0004672);ACg001238(GO:0004749);ACg001659(GO:0003899);ACg003255(GO:0003899,GO:0016779);ACg002050(GO:0004335);ACg003380(GO:0003951);ACg003625(GO:0016779);ACg007718(GO:0004713);ACg002436(GO:0004674);ACg002444(GO:0004550);ACg004540(GO:0004105);ACg006527(GO:0004105);ACg003081(GO:0003877);ACg000596(GO:0008531);ACg003321(GO:0003983);ACg006986(GO:0…
molecular_function	intramolecular transferase activity	GO:0016866	6	ACg005867(GO:0004614);ACg007758(GO:0009982);ACg001464(GO:0004619);ACg008678(GO:0004615);ACg007710(GO:0008973);ACg008592(GO:0004619)
molecular_function	oxidoreductase activity, acting on superoxide radicals as acceptor	GO:0016721	4	ACg002468(GO:0004784);ACg007069(GO:0004784);ACg000250(GO:0004784);ACg006010(GO:0004784)
molecular_function	transferase activity, transferring one-carbon groups	GO:0016741	28	ACg004146(GO:0008649);ACg003585(GO:0044020,GO:0035242,GO:0008469,GO:0035241);ACg000128(GO:0003871);ACg008476(GO:0003864);ACg004603(GO:0008425,GO:0004395);ACg007170(GO:0004585);ACg000860(GO:0004372);ACg003185(GO:0052909);ACg004866(GO:0052735,GO:0008168);ACg003319(GO:0042799);ACg001108(GO:0004482);ACg000626(GO:0016743);ACg008166(GO:0008171);ACg006681(GO:0042800);ACg003187(GO:0016279);ACg008334(GO:0…
molecular_function	cis-trans isomerase activity	GO:0016859	17	ACg007396(GO:0003755);ACg003979(GO:0003755);ACg007587(GO:0003755);ACg006664(GO:0003755);ACg005525(GO:0003755);ACg001003(GO:0003755);ACg004443(GO:0003755);ACg004330(GO:0003755);ACg002159(GO:0003755);ACg002521(GO:0003755);ACg005888(GO:0003755);ACg007912(GO:0003755);ACg001388(GO:0003755);ACg003568(GO:0003755);ACg002878(GO:0003755);ACg005953(GO:0003755);ACg009008(GO:0003755)
molecular_function	glucanosyltransferase activity	GO:0042123	1	ACg001772(GO:0042124)
molecular_function	preprotein binding	GO:0070678	1	ACg008901(GO:0070678)
molecular_function	peptide receptor activity	GO:0001653	1	ACg000100(GO:0001653)
molecular_function	peptide binding	GO:0042277	13	ACg007131(GO:0033328);ACg002716(GO:0030943);ACg007587(GO:0016018,GO:0042277);ACg003642(GO:0030943);ACg004616(GO:0008139);ACg003838(GO:0008139);ACg001003(GO:0016018);ACg005953(GO:0016018);ACg004243(GO:0005052);ACg000487(GO:0030943);ACg005800(GO:0043295);ACg008448(GO:0008139);ACg001435(GO:0005052,GO:0005053)
molecular_function	Rho guanyl-nucleotide exchange factor activity	GO:0005089	4	ACg004142(GO:0005089);ACg003134(GO:0005089);ACg004865(GO:0005089);ACg004933(GO:0005089)
molecular_function	2'-phosphotransferase activity	GO:0008665	1	ACg006693(GO:0000215)
molecular_function	oxidoreductase activity, acting on phosphorus or arsenic in donors	GO:0030613	1	ACg004652(GO:0008794)
molecular_function	transferase activity, transferring sulfur-containing groups	GO:0016782	6	ACg001743(GO:0004792);ACg000736(GO:0016782);ACg003763(GO:0016783);ACg002119(GO:0030366);ACg004694(GO:0008146);ACg002698(GO:0004792)
molecular_function	diacylglycerol binding	GO:0019992	1	ACg002711(GO:0019992)
molecular_function	oxidoreductase activity, oxidizing metal ions	GO:0016722	2	ACg001738(GO:0004322);ACg000773(GO:0004322)
molecular_function	ion channel binding	GO:0044325	1	ACg007032(GO:0044325)
molecular_function	ribonucleotide binding	GO:0032553	229	ACg007257(GO:0005525);ACg005627(GO:0005524);ACg006912(GO:0005524);ACg001906(GO:0005524);ACg004385(GO:0005524);ACg005294(GO:0005524);ACg003732(GO:0005525);ACg002590(GO:0005524);ACg005936(GO:0005524);ACg007860(GO:0005524);ACg007718(GO:0005524);ACg000490(GO:0005524);ACg000496(GO:0005525);ACg005413(GO:0005525);ACg003928(GO:0005525);ACg004980(GO:0005524);ACg000635(GO:0005525);ACg000596(GO:0005524);ACg…
molecular_function	oxidoreductase activity, acting on peroxide as acceptor	GO:0016684	8	ACg002721(GO:0004602);ACg007130(GO:0008379);ACg002011(GO:0047066,GO:0004601,GO:0004602);ACg008146(GO:0004096,GO:0004601);ACg007568(GO:0047888);ACg008952(GO:0004096);ACg001780(GO:0004096);ACg000589(GO:0004602)
molecular_function	glycolipid binding	GO:0051861	1	ACg008102(GO:0051861)
molecular_function	oxidoreductase activity, acting on the CH-CH group of donors	GO:0016627	7	ACg008860(GO:0000104,GO:0008177);ACg005607(GO:0004109);ACg003460(GO:0000104);ACg008564(GO:0017150);ACg003124(GO:0017150);ACg008611(GO:0003997);ACg002831(GO:0032440)
molecular_function	xenobiotic-transporting ATPase activity	GO:0008559	2	ACg005945(GO:0008559);ACg008196(GO:0008559)
molecular_function	phosphatase inhibitor activity	GO:0019212	3	ACg006225(GO:0004864);ACg000328(GO:0004864);ACg007035(GO:0004864)
molecular_function	MAP-kinase scaffold activity	GO:0005078	1	ACg003047(GO:0005078)
molecular_function	GTPase activator activity	GO:0005096	10	ACg006577(GO:0005100);ACg006682(GO:0005097);ACg004303(GO:0005100);ACg007864(GO:0008060);ACg008346(GO:0005100);ACg008660(GO:0005100);ACg005369(GO:0008060);ACg004735(GO:0005096);ACg005337(GO:0005097);ACg006273(GO:0008060,GO:0005096)
molecular_function	vitamin binding	GO:0019842	2	ACg003767(GO:0030976);ACg000443(GO:0031418)
molecular_function	ATP-dependent protein binding	GO:0043008	1	ACg002747(GO:0043008)
molecular_function	ligase activity, forming carbon-nitrogen bonds	GO:0016879	14	ACg001345(GO:0004641,GO:0004637);ACg006063(GO:0004326);ACg001127(GO:0016881);ACg004980(GO:0004592);ACg003790(GO:0016881);ACg005781(GO:0030272);ACg003520(GO:0019776);ACg001047(GO:0016884);ACg007711(GO:0019787);ACg003417(GO:0016881);ACg006485(GO:0016881);ACg001670(GO:0004835);ACg003785(GO:0004329);ACg005375(GO:0016884)
molecular_function	phosphatase activator activity	GO:0019211	3	ACg000356(GO:0072542);ACg007640(GO:0019211);ACg007032(GO:0072542)
molecular_function	4-alpha-glucanotransferase activity	GO:0004134	1	ACg004750(GO:0004134)
molecular_function	peptidase activity	GO:0008233	52	ACg007937(GO:0070006);ACg007915(GO:0004843);ACg005368(GO:0004177,GO:0008237);ACg002928(GO:0004185);ACg000674(GO:0004175,GO:0008233,GO:0004298);ACg000903(GO:0004843,GO:0008234,GO:0008233,GO:0004197);ACg001906(GO:0004252,GO:0004176);ACg003498(GO:0036374);ACg007851(GO:0004298);ACg006153(GO:0004175);ACg003648(GO:0004843);ACg003482(GO:0004252);ACg006061(GO:0008233,GO:0004190);ACg007377(GO:0004175);ACg…
molecular_function	intramolecular oxidoreductase activity	GO:0016860	11	ACg007001(GO:0004807);ACg001555(GO:0004452);ACg007002(GO:0004476);ACg004202(GO:0046523);ACg002370(GO:0004769);ACg008758(GO:0004476);ACg008705(GO:0004347);ACg004452(GO:0003756);ACg006027(GO:0003949);ACg005914(GO:0050178,GO:0004167);ACg004834(GO:0003756)
molecular_function	peptide transporter activity	GO:0015197	1	ACg003356(GO:0044604,GO:0034634)
molecular_function	heme-copper terminal oxidase activity	GO:0015002	8	ACg004690(GO:0004129);ACg001378(GO:0004129);ACg008584(GO:0004129);ACg004673(GO:0004129);ACg004573(GO:0004129);ACg002209(GO:0004129);ACg003890(GO:0004129);ACg000277(GO:0004129)
molecular function	ATP binding	GO:0005524	1	ACg005363(GO:0016301,GO:0000166,GO:0004672,GO:0004674,GO:0016740 )
molecular_function	nucleoside binding	GO:0001882	223	ACg007257(GO:0005525);ACg005627(GO:0005524);ACg006912(GO:0005524);ACg001906(GO:0005524);ACg004385(GO:0005524);ACg005294(GO:0005524);ACg003732(GO:0005525);ACg002590(GO:0005524);ACg005936(GO:0005524);ACg007860(GO:0005524);ACg007718(GO:0005524);ACg000490(GO:0005524);ACg000496(GO:0005525);ACg005413(GO:0005525);ACg003928(GO:0005525);ACg004980(GO:0005524);ACg000635(GO:0005525);ACg000596(GO:0005524);ACg…
molecular_function	oxidoreductase activity, acting on single donors with incorporation of molecular oxygen	GO:0016701	1	ACg005777(GO:0018576)
molecular_function	anion binding	GO:0043168	277	ACg001906(GO:0005524);ACg004385(GO:0005524);ACg005936(GO:0005524);ACg007860(GO:0005524);ACg007718(GO:0005524);ACg003124(GO:0050660);ACg005413(GO:0005525);ACg001547(GO:0070401);ACg003928(GO:0005525);ACg004980(GO:0005524);ACg000635(GO:0005525);ACg000596(GO:0005524);ACg000103(GO:0005524);ACg007064(GO:0070273);ACg005573(GO:0005525);ACg006245(GO:0005524);ACg001943(GO:0005524);ACg008075(GO:0030170);ACg…
molecular_function	p53 binding	GO:0002039	1	ACg005415(GO:0002039)
molecular_function	phosphorelay sensor kinase activity	GO:0000155	4	ACg006362(GO:0000155);ACg000083(GO:0000155);ACg005505(GO:0000155);ACg002060(GO:0000155)
molecular_function	protein domain specific binding	GO:0019904	8	ACg007750(GO:0071987);ACg001804(GO:0070742);ACg007699(GO:0070016);ACg007032(GO:0019904);ACg003045(GO:0050699);ACg003838(GO:0019904);ACg002830(GO:0017124,GO:0042169);ACg006899(GO:0051435)
molecular_function	transferase activity, transferring aldehyde or ketonic groups	GO:0016744	4	ACg001577(GO:0004801);ACg003767(GO:0003984);ACg004480(GO:0050439);ACg007038(GO:0004801)
molecular_function	core RNA polymerase III binding transcription factor activity	GO:0000995	3	ACg003903(GO:0000995);ACg000294(GO:0000995);ACg001821(GO:0000995)
molecular_function	protein binding involved in protein folding	GO:0044183	2	ACg003075(GO:0044183);ACg003099(GO:0044183)
molecular_function	calmodulin binding	GO:0005516	4	ACg002376(GO:0005516);ACg007699(GO:0005516);ACg004359(GO:0005516);ACg001930(GO:0005516)
molecular_function	azole transporter activity	GO:0045118	1	ACg005945(GO:0015244)
molecular_function	quinone binding	GO:0048038	4	ACg003485(GO:0048038);ACg007641(GO:0048038);ACg009077(GO:0048038);ACg005803(GO:0048039)
molecular_function	guanine deaminase activity	GO:0008892	1	ACg003930(GO:0008892)
molecular_function	protein dimerization activity	GO:0046983	66	ACg007001(GO:0042803);ACg006652(GO:0046982);ACg006175(GO:0046982);ACg003800(GO:0042803);ACg008546(GO:0046982);ACg002757(GO:0042803);ACg004731(GO:0046982);ACg005912(GO:0042803);ACg008146(GO:0042803);ACg006460(GO:0046982);ACg007860(GO:0042803);ACg002437(GO:0042803);ACg007947(GO:0046983);ACg004980(GO:0042803);ACg005037(GO:0042803);ACg007664(GO:0046982);ACg005007(GO:0042803);ACg007353(GO:0046982);ACg…
molecular_function	passive transmembrane transporter activity	GO:0022803	7	ACg000682(GO:0008381,GO:0005216,GO:0005262,GO:0005261);ACg003802(GO:0015266);ACg002716(GO:0015266);ACg002697(GO:0008308);ACg003642(GO:0015266,GO:0008308);ACg000487(GO:0015266);ACg004277(GO:0015266)
molecular_function	signaling receptor activity	GO:0038023	7	ACg006362(GO:0000155);ACg000083(GO:0000155);ACg000100(GO:0001653);ACg005505(GO:0000155);ACg002060(GO:0000155);ACg003047(GO:0005034);ACg002830(GO:0005001)
molecular_function	core RNA polymerase II binding transcription factor activity	GO:0000991	10	ACg003577(GO:0000991);ACg008108(GO:0000991);ACg006333(GO:0000991);ACg008912(GO:0000991);ACg003650(GO:0000991);ACg000356(GO:0000991);ACg006525(GO:0000991);ACg008681(GO:0000991);ACg000944(GO:0000991);ACg004321(GO:0000991)
molecular_function	oxidoreductase activity, acting on paired donors, with incorporation or reduction of molecular oxygen	GO:0016705	10	ACg006197(GO:0016706);ACg002656(GO:0019135);ACg007421(GO:0004502);ACg002141(GO:0008398);ACg005642(GO:0016706);ACg000443(GO:0016706);ACg007568(GO:0016705);ACg005698(GO:0016706);ACg006610(GO:0016709);ACg000830(GO:0016705)
molecular_function	glycolipid transporter activity	GO:0017089	1	ACg008102(GO:0017089)
molecular_function	polysaccharide binding	GO:0030247	1	ACg002651(GO:2001070)
molecular_function	nucleotide binding	GO:0000166	326	ACg001906(GO:0005524);ACg004385(GO:0005524);ACg000163(GO:0000166);ACg005936(GO:0005524);ACg007860(GO:0005524,GO:0000166);ACg007947(GO:0050661,GO:0051287);ACg007718(GO:0005524);ACg003124(GO:0050660);ACg005413(GO:0005525);ACg001547(GO:0070401);ACg003928(GO:0005525);ACg004980(GO:0005524);ACg001540(GO:0000166);ACg000635(GO:0005525);ACg000596(GO:0005524);ACg000261(GO:0000166);ACg000103(GO:0005524);ACg…
molecular_function	nucleoside transmembrane transporter activity	GO:0005337	2	ACg001523(GO:0005471);ACg000991(GO:0005471)
molecular_function	alcohol binding	GO:0043178	3	ACg002023(GO:0032934);ACg006495(GO:0008142);ACg000833(GO:0008142)
molecular_function	steroid dehydrogenase activity	GO:0016229	1	ACg002370(GO:0030283,GO:0003854)
molecular_function	NEDD8 activating enzyme activity	GO:0019781	1	ACg006151(GO:0019781)
molecular_function	hydrolase activity, acting on glycosyl bonds	GO:0016798	21	ACg004750(GO:0004135);ACg005587(GO:0004565);ACg003954(GO:0004553);ACg002756(GO:0004553);ACg002651(GO:0004339);ACg005560(GO:0004563,GO:0004553,GO:0015929);ACg000270(GO:0004558);ACg003163(GO:0004571);ACg004065(GO:0008422);ACg004144(GO:0004573);ACg004862(GO:0004338,GO:0046557);ACg004298(GO:0004553);ACg001852(GO:0042973);ACg004170(GO:0004568);ACg001723(GO:0052692);ACg008738(GO:0004559);ACg004084(GO:0…
molecular_function	oxidoreductase activity, acting on a heme group of donors	GO:0016675	9	ACg004690(GO:0004129);ACg001378(GO:0004129);ACg008584(GO:0004129);ACg002209(GO:0004129);ACg004673(GO:0004129);ACg004573(GO:0004129);ACg003890(GO:0004129);ACg000277(GO:0004129);ACg008146(GO:0016677)
molecular_function	iron-sulfur cluster binding	GO:0051536	12	ACg003102(GO:0051539);ACg004558(GO:0051539);ACg002689(GO:0051537,GO:0051536);ACg005585(GO:0051539);ACg000624(GO:0051537);ACg004187(GO:0051537,GO:0051536);ACg003485(GO:0051539);ACg004652(GO:0051537);ACg008683(GO:0051539);ACg007796(GO:0051537);ACg004164(GO:0051537);ACg002285(GO:0051539)
molecular_function	protein complex binding	GO:0032403	19	ACg004990(GO:0051015);ACg005418(GO:0051015);ACg001599(GO:0031493);ACg005896(GO:0008017);ACg008426(GO:0031491);ACg001042(GO:0051015);ACg003628(GO:0051010,GO:0008017);ACg004866(GO:0051015);ACg007699(GO:0032403);ACg002158(GO:0031683);ACg003328(GO:0008017);ACg002157(GO:0051015);ACg005425(GO:0008017);ACg008396(GO:0019215);ACg005604(GO:0051010);ACg006837(GO:0051015);ACg007707(GO:0008017);ACg004416(GO:0…
molecular_function	dynein binding	GO:0045502	1	ACg003834(GO:0045502)
molecular_function	fatty-acyl-CoA binding	GO:0000062	2	ACg001373(GO:0000062);ACg001858(GO:0000062)
molecular_function	nucleic acid binding	GO:0003676	321	ACg004558(GO:0003723);ACg001906(GO:0003697,GO:0070361);ACg001744(GO:0003723);ACg003255(GO:0003677);ACg000786(GO:0003677);ACg006460(GO:0003723);ACg007860(GO:0003677,GO:0000405,GO:0000403,GO:0051880,GO:0003676);ACg001911(GO:0043565);ACg005413(GO:0003743);ACg004457(GO:0003677);ACg003705(GO:0003729);ACg001466(GO:0003677);ACg001540(GO:0003723);ACg002903(GO:0003677);ACg005159(GO:0003743,GO:0003677);ACg…
molecular_function	organic acid binding	GO:0043177	4	ACg008396(GO:0005504);ACg000443(GO:0031418);ACg005800(GO:0043295);ACg005640(GO:0072341)
molecular_function	snRNP binding	GO:0070990	1	ACg000625(GO:0070990)
molecular_function	oxidoreductase activity, acting on the CH-NH2 group of donors	GO:0016638	5	ACg002394(GO:0004733,GO:0016638);ACg007641(GO:0008131);ACg009077(GO:0008131);ACg002926(GO:0003884);ACg000793(GO:0003884)
molecular_function	ubiquitinyl hydrolase activity	GO:0036459	11	ACg003467(GO:0004221);ACg007915(GO:0004843);ACg000903(GO:0004843,GO:0004221);ACg008555(GO:0004843,GO:0004221);ACg007413(GO:0004843);ACg003648(GO:0004843);ACg006270(GO:0004221);ACg004552(GO:0004221);ACg004606(GO:0004843,GO:0004221);ACg004914(GO:0004843,GO:0004221);ACg005877(GO:0004843)
molecular function	G-protein coupled receptor binding	GO:0001664	1	ACg005447(GO:0003924,GO:0004871,GO:0031683)
molecular_function	ribosome binding	GO:0043022	5	ACg006535(GO:0043022);ACg003551(GO:0043022);ACg005425(GO:0043022);ACg001849(GO:0043022);ACg008456(GO:0043022)
molecular_function	telomerase inhibitor activity	GO:0010521	1	ACg007638(GO:0010521)
molecular_function	histone binding	GO:0042393	11	ACg006379(GO:0035064);ACg000903(GO:0042393);ACg006426(GO:0042393);ACg001599(GO:0042393,GO:0031493,GO:0035064);ACg000162(GO:0042393);ACg001213(GO:0042393);ACg008426(GO:0042393);ACg004898(GO:0042393);ACg008712(GO:0042393);ACg004416(GO:0042393);ACg001643(GO:0035064)
molecular_function	transferase activity, transferring nitrogenous groups	GO:0016769	9	ACg008684(GO:0008453);ACg003877(GO:0047536,GO:0008793);ACg001932(GO:0047536,GO:0016212);ACg001720(GO:0004084);ACg006500(GO:0004084);ACg006206(GO:0080130,GO:0008793);ACg007350(GO:0004648);ACg007448(GO:0004069);ACg006412(GO:0004587)
molecular_function	ligase activity, forming carbon-sulfur bonds	GO:0016877	2	ACg008925(GO:0090434,GO:0090432,GO:0004467,GO:0090433);ACg001805(GO:0004775)
molecular_function	chromatin DNA binding	GO:0031490	3	ACg003903(GO:0043035);ACg000294(GO:0043035);ACg001821(GO:0043035)
molecular_function	SNARE binding	GO:0000149	2	ACg004934(GO:0000149);ACg006223(GO:0000149)
molecular_function	purine ribonucleotide transmembrane transporter activity	GO:0005346	2	ACg001523(GO:0005471);ACg000991(GO:0005471)
molecular_function	adenylate cyclase activity	GO:0004016	1	ACg008036(GO:0004016)
molecular_function	nucleoside phosphate binding	GO:1901265	326	ACg001906(GO:0005524);ACg004385(GO:0005524);ACg000163(GO:0000166);ACg005936(GO:0005524);ACg007860(GO:0005524,GO:0000166);ACg007947(GO:0050661,GO:0051287);ACg007718(GO:0005524);ACg003124(GO:0050660);ACg005413(GO:0005525);ACg001547(GO:0070401);ACg003928(GO:0005525);ACg004980(GO:0005524);ACg001540(GO:0000166);ACg000635(GO:0005525);ACg000596(GO:0005524);ACg000261(GO:0000166);ACg000103(GO:0005524);ACg…
molecular_function	identical protein binding	GO:0042802	45	ACg001720(GO:0042803);ACg007001(GO:0042803);ACg008417(GO:0042802);ACg003800(GO:0042803);ACg001066(GO:0042802);ACg007069(GO:0042803);ACg002757(GO:0042803);ACg002588(GO:0042802);ACg003482(GO:0042802);ACg005912(GO:0042803);ACg006500(GO:0042803);ACg001837(GO:0042802);ACg003628(GO:0042803);ACg008146(GO:0042803);ACg007860(GO:0042803);ACg002437(GO:0042803);ACg006666(GO:0042803);ACg004980(GO:0042803);ACg…
molecular_function	receptor binding	GO:0005102	5	ACg003033(GO:0016922);ACg001858(GO:0030156);ACg005295(GO:0005102);ACg003474(GO:0005158);ACg005914(GO:0005125,GO:0005126)
molecular_function	sequence-specific DNA binding transcription factor recruiting transcription factor activity	GO:0001010	1	ACg004305(GO:0001010)
molecular_function	serine hydrolase activity	GO:0017171	8	ACg002928(GO:0004185,GO:0017171);ACg000781(GO:0004185);ACg001906(GO:0004252);ACg008301(GO:0004252);ACg006519(GO:0004252,GO:0008236);ACg003963(GO:0004252);ACg003482(GO:0004252);ACg004887(GO:0008236)
molecular_function	phosphorelay response regulator activity	GO:0000156	3	ACg006362(GO:0000156);ACg000083(GO:0000156);ACg005505(GO:0000156)
molecular function	metal ion binding	GO:0046872	1	ACg000983(GO:0046872)
molecular_function	cation binding	GO:0043169	237	ACg003161(GO:0000287);ACg003954(GO:0008270);ACg004558(GO:0046872);ACg000903(GO:0046872,GO:0008270);ACg001271(GO:0046872,GO:0005509);ACg003648(GO:0046872);ACg000786(GO:0008270);ACg008359(GO:0000287);ACg005912(GO:0000287,GO:0008270);ACg007710(GO:0000287);ACg007860(GO:0000287,GO:0046872,GO:0030145);ACg001911(GO:0008270);ACg004303(GO:0008270);ACg003754(GO:0046872);ACg003705(GO:0046872);ACg004980(GO:0…
molecular_function	transferase activity, transferring glycosyl groups	GO:0016757	20	ACg004750(GO:0004134);ACg001815(GO:0016906);ACg003230(GO:0008184);ACg007479(GO:0003843);ACg000144(GO:0017061,GO:0004645);ACg000352(GO:0003844);ACg006463(GO:0016757,GO:0050501);ACg008009(GO:0004100);ACg005936(GO:0004100);ACg004741(GO:0016763,GO:0052657,GO:0004422);ACg007169(GO:0004373);ACg004170(GO:0016757);ACg005134(GO:0016763);ACg008198(GO:0003825);ACg003142(GO:0004100);ACg005620(GO:0003879);ACg…
molecular_function	glutathione peroxidase activity	GO:0004602	3	ACg002721(GO:0004602);ACg002011(GO:0004602);ACg000589(GO:0004602)
molecular_function	phosphorus-oxygen lyase activity	GO:0016849	1	ACg008036(GO:0004016)
molecular_function	hydrolase activity, acting on acid anhydrides, catalyzing transmembrane movement of substances	GO:0016820	14	ACg007715(GO:0016820);ACg004891(GO:0046961);ACg005945(GO:0008559);ACg000253(GO:0046961,GO:0046933);ACg001794(GO:0046961,GO:0046933);ACg005597(GO:0046933);ACg004272(GO:0046933);ACg008196(GO:0071997,GO:0008559);ACg005286(GO:0015662,GO:0019829);ACg003618(GO:0046961,GO:0046933);ACg003356(GO:0044604);ACg008764(GO:0015432);ACg008363(GO:0008900,GO:0005388);ACg008152(GO:0015432)
molecular_function	catalase activity	GO:0004096	3	ACg008146(GO:0004096);ACg008952(GO:0004096);ACg001780(GO:0004096)
molecular_function	cyclosporin A binding	GO:0016018	3	ACg001003(GO:0016018);ACg005953(GO:0016018);ACg007587(GO:0016018)
molecular_function	protein anchor	GO:0043495	1	ACg008121(GO:0043495)
molecular_function	carbon-carbon lyase activity	GO:0016830	15	ACg008458(GO:0004609);ACg002958(GO:0008696);ACg004480(GO:0008683);ACg001118(GO:0016831);ACg002740(GO:0046421,GO:0004451);ACg004328(GO:0047776);ACg004401(GO:0004332);ACg000392(GO:0004590);ACg003351(GO:0016831,GO:0004612,GO:0004611);ACg008359(GO:0004049);ACg008150(GO:0016831,GO:0008117);ACg006319(GO:0004609);ACg003021(GO:0046421,GO:0004451);ACg005278(GO:0004425);ACg001748(GO:0004793)
molecular_function	receptor signaling protein activity	GO:0005057	5	ACg006362(GO:0000156);ACg000083(GO:0000156);ACg005505(GO:0000156);ACg001366(GO:0004709);ACg001820(GO:0004709)
molecular_function	ligase activity, forming carbon-oxygen bonds	GO:0016875	8	ACg001174(GO:0004830);ACg006998(GO:0004820);ACg008586(GO:0004821);ACg002224(GO:0004825);ACg006920(GO:0004814,GO:0004812);ACg008103(GO:0004817);ACg007887(GO:0004829);ACg000490(GO:0004819)
molecular_function	transcription factor binding	GO:0008134	8	ACg006383(GO:0001103,GO:0001102);ACg005342(GO:0017025);ACg002447(GO:0043425);ACg000433(GO:0001103);ACg000415(GO:0008134);ACg002227(GO:0008134);ACg003838(GO:0008134);ACg000758(GO:0001085)
molecular_function	carbon-oxygen lyase activity	GO:0016835	16	ACg003161(GO:0004634);ACg004558(GO:0003994,GO:0047780);ACg007144(GO:0003856);ACg002103(GO:0004089);ACg003645(GO:0008840);ACg002689(GO:0047547);ACg006349(GO:0003994);ACg004187(GO:0047547);ACg003305(GO:0008840);ACg008075(GO:0004124);ACg002025(GO:0008840);ACg002437(GO:0004160);ACg001870(GO:0004089);ACg003249(GO:0004852);ACg004244(GO:0004160);ACg002285(GO:0004409)
molecular_function	hydrolase activity, acting on carbon-nitrogen (but not peptide) bonds	GO:0016810	17	ACg003819(GO:0004053);ACg001239(GO:0004407,GO:0034739);ACg003616(GO:0004407,GO:0031078);ACg001807(GO:0097372,GO:0046969,GO:0032041);ACg005667(GO:0004099);ACg001047(GO:0016811);ACg008466(GO:0017040);ACg002084(GO:0009039);ACg003090(GO:0008783);ACg004203(GO:0004037);ACg002773(GO:0008783);ACg003930(GO:0008892);ACg005660(GO:0004099);ACg002360(GO:0008418,GO:0070773);ACg006253(GO:0008936,GO:0016811);ACg…
molecular_function	phospholipid binding	GO:0005543	23	ACg000687(GO:0080025,GO:0032266);ACg008458(GO:0005543);ACg001373(GO:0070300);ACg004142(GO:0005543);ACg003150(GO:0005543);ACg001102(GO:0005543);ACg002986(GO:0032266);ACg004436(GO:0005543);ACg007944(GO:0005543);ACg004848(GO:0005545);ACg004933(GO:0005543);ACg002731(GO:0032266);ACg006577(GO:0080025,GO:0070273,GO:0032266,GO:0010314,GO:0005546);ACg001711(GO:0005545);ACg004635(GO:0035091);ACg007188(GO:0…
molecular_function	Ran guanyl-nucleotide exchange factor activity	GO:0005087	1	ACg000350(GO:0005087)
molecular function	Elemental activities,catalysis or binding	GO:0003674	1	ACg003008(GO:0003674)
molecular_function	protein complex scaffold	GO:0032947	4	ACg001496(GO:0032947);ACg001838(GO:0032947);ACg003047(GO:0005078);ACg001271(GO:0032947)
molecular_function	oxidoreductase activity, acting on CH-OH group of donors	GO:0016614	41	ACg000107(GO:0030060);ACg006260(GO:0003862);ACg005631(GO:0004032,GO:0047956);ACg004374(GO:0019151);ACg002146(GO:0004090);ACg006182(GO:0004449);ACg001305(GO:0008677);ACg005912(GO:0004450);ACg005624(GO:0004032,GO:0047956);ACg006777(GO:0008831);ACg000769(GO:0016614,GO:0050235);ACg006060(GO:0008888);ACg002962(GO:0008703);ACg001306(GO:0047935,GO:0019170,GO:0004032,GO:0046526,GO:0032866);ACg005007(GO:0…
molecular_function	carbon-sulfur lyase activity	GO:0016846	7	ACg008213(GO:0004123);ACg000700(GO:0004123);ACg004358(GO:0004462);ACg008708(GO:0004123);ACg004359(GO:0004462);ACg002061(GO:0004123);ACg007209(GO:0004123)
molecular_function	organic hydroxy compound transmembrane transporter activity	GO:1901618	1	ACg001482(GO:0015226)
molecular_function	RNA polymerase II transcription factor binding transcription factor activity	GO:0001076	4	ACg006383(GO:0001076);ACg001438(GO:0001104);ACg004416(GO:0001191);ACg000433(GO:0001106)
molecular_function	cytoskeletal protein binding	GO:0008092	39	ACg000682(GO:0008092,GO:0030506);ACg004990(GO:0051015);ACg002488(GO:0017024);ACg001042(GO:0003779,GO:0051015);ACg008009(GO:0003779);ACg003628(GO:0015631,GO:0051010,GO:0008017);ACg004389(GO:0015631);ACg003328(GO:0008017);ACg002157(GO:0051015);ACg006899(GO:0017166);ACg007033(GO:0003779);ACg006570(GO:0019894);ACg003222(GO:0015631);ACg005425(GO:0008017);ACg006262(GO:0003779);ACg003487(GO:0003779);ACg…
molecular_function	oxidoreductase activity, acting on NAD(P)H	GO:0016651	14	ACg006059(GO:0008137);ACg008123(GO:0008137);ACg001982(GO:0008137);ACg007143(GO:0008137);ACg005585(GO:0008137);ACg003869(GO:0003959,GO:0008137);ACg001212(GO:0004362);ACg000657(GO:0004783);ACg002463(GO:0016651);ACg005651(GO:0004791);ACg001606(GO:0016651);ACg008771(GO:0004148,GO:0016655);ACg007796(GO:0016653);ACg001904(GO:0004128)
molecular_function	coenzyme binding	GO:0050662	36	ACg005585(GO:0010181,GO:0051287);ACg004984(GO:0051287);ACg001212(GO:0050661,GO:0050660);ACg001305(GO:0050661);ACg008146(GO:0070404,GO:0070402);ACg007947(GO:0050661,GO:0051287);ACg003767(GO:0030976);ACg001164(GO:0050660);ACg003124(GO:0050660);ACg006394(GO:0051287);ACg001547(GO:0070401);ACg008270(GO:0050660);ACg001858(GO:0000062);ACg001306(GO:0070402);ACg005007(GO:0070402);ACg000776(GO:0050660);ACg…
molecular_function	fatty acid peroxidase activity	GO:0047888	1	ACg007568(GO:0047888)
molecular_function	G-protein alpha-subunit binding	GO:0001965	2	ACg003551(GO:0001965);ACg000203(GO:0001965)
molecular_function	hydrolase activity, acting on acid halide bonds	GO:0016824	1	ACg002492(GO:0019120)
molecular_function	chaperone binding	GO:0051087	2	ACg007301(GO:0051087);ACg001571(GO:0051087)
molecular_function	protein N-terminus binding	GO:0047485	3	ACg001804(GO:0047485);ACg007032(GO:0031997);ACg001347(GO:0047485)
molecular_function	SNAP receptor activity	GO:0005484	10	ACg000614(GO:0005484);ACg007430(GO:0005484);ACg005684(GO:0005484);ACg001600(GO:0005484);ACg004161(GO:0005484);ACg007566(GO:0005484);ACg003370(GO:0005484);ACg005340(GO:0005484);ACg006974(GO:0005484);ACg001347(GO:0005484)
molecular_function	histone demethylase activity	GO:0032452	2	ACg006197(GO:0034647);ACg008740(GO:0032452)
molecular_function	dioxygenase activity	GO:0051213	6	ACg006197(GO:0016706);ACg007568(GO:0051213);ACg000443(GO:0016706);ACg005777(GO:0018576);ACg005698(GO:0016706);ACg005642(GO:0016706)
molecular_function	ATPase activator activity	GO:0001671	2	ACg007736(GO:0001671);ACg002197(GO:0001671)
molecular_function	peptidase activator activity	GO:0016504	3	ACg007030(GO:0061133);ACg002430(GO:0061133);ACg007851(GO:0061133)
molecular_function	drug transmembrane transporter activity	GO:0015238	2	ACg005945(GO:0008559);ACg008196(GO:0008559)
molecular_function	transcription cofactor activity	GO:0003712	14	ACg000903(GO:0003713);ACg008939(GO:0003713);ACg007688(GO:0003713);ACg002987(GO:0003714);ACg000784(GO:0003714);ACg002419(GO:0003714);ACg001438(GO:0001104);ACg003033(GO:0003714);ACg000433(GO:0001106);ACg002447(GO:0003713);ACg004416(GO:0003714);ACg000229(GO:0003712);ACg001435(GO:0003714);ACg006705(GO:0003712)
molecular_function	signaling adaptor activity	GO:0035591	1	ACg003047(GO:0005078)
molecular_function	transferase activity, transferring alkyl or aryl (other than methyl) groups	GO:0016765	22	ACg000700(GO:0003962);ACg007626(GO:0004311);ACg008163(GO:0004364);ACg002061(GO:0003962);ACg000736(GO:0004364);ACg002721(GO:0004364);ACg001212(GO:0004364);ACg002588(GO:0003849);ACg005547(GO:0004337,GO:0004161);ACg006538(GO:0003849);ACg004139(GO:0004789);ACg008708(GO:0003962);ACg005970(GO:0004156);ACg000589(GO:0004364);ACg008167(GO:0004364);ACg007984(GO:0003849);ACg003004(GO:0008834);ACg007596(GO:0…
molecular_function	protein transporter activity	GO:0008565	17	ACg002716(GO:0015266);ACg003642(GO:0015266);ACg006520(GO:0008565);ACg004758(GO:0008565);ACg008336(GO:0015450);ACg002843(GO:0008565);ACg008435(GO:0005049);ACg001703(GO:0008565);ACg003802(GO:0015266);ACg008688(GO:0015450);ACg004562(GO:0015450);ACg004277(GO:0015266,GO:0015450);ACg002197(GO:0015450);ACg004693(GO:0008565);ACg008820(GO:0008565);ACg000487(GO:0015266);ACg008448(GO:0008565)
molecular_function	phosphate transmembrane transporter activity	GO:1901677	4	ACg001523(GO:0005471);ACg000991(GO:0005471);ACg004348(GO:0001409);ACg002476(GO:0005315)
molecular_function	DNA topoisomerase activity	GO:0003916	1	ACg008124(GO:0003917,GO:0003918)
molecular_function	oxidoreductase activity, acting on the aldehyde or oxo group of donors	GO:0016903	15	ACg004480(GO:0004591);ACg006128(GO:0047949);ACg006394(GO:0016620);ACg005439(GO:0004739);ACg006186(GO:0004739);ACg004984(GO:0016620);ACg000006(GO:0009013);ACg007913(GO:0016620);ACg003957(GO:0004739);ACg000657(GO:0016903);ACg008771(GO:0004591);ACg003968(GO:0004739);ACg000306(GO:0008911,GO:0004030,GO:0004029);ACg006571(GO:0016620);ACg007947(GO:0003942)
molecular_function	racemase and epimerase activity	GO:0016854	4	ACg002880(GO:0016857,GO:0003978);ACg005047(GO:0008111);ACg006326(GO:0004034);ACg001581(GO:0047938)
molecular function	sterol 24-C-methyltransferase activity	GO:0003838	1	ACg006783(GO:0003838)
Term_type	Term	GO_id	Number_of_protein	Protein_GO_list
cellular_component	axon part	GO:0033267	1	ACg002843(GO:0043195)
cellular_component	spliceosomal snRNP complex	GO:0097525	2	ACg006521(GO:0046540);ACg000096(GO:0046540)
cellular_component	cell wall	GO:0005618	159	ACg003161(GO:0009277,GO:0030446,GO:0030445);ACg003230(GO:0030446);ACg008551(GO:0005618);ACg003099(GO:0005618);ACg004546(GO:0005618);ACg003957(GO:0005618);ACg008657(GO:0005618);ACg000382(GO:0005618);ACg005309(GO:0005618);ACg006090(GO:0005618);ACg001232(GO:0005618);ACg003794(GO:0005618);ACg003247(GO:0005618);ACg008702(GO:0005618);ACg001397(GO:0005618);ACg004666(GO:0005618);ACg001880(GO:0005618);ACg…
cellular_component	envelope	GO:0031975	152	ACg004146(GO:0005758);ACg001916(GO:0031965,GO:0005643);ACg000080(GO:0031965,GO:0005643);ACg003642(GO:0005742);ACg000891(GO:0005743);ACg003732(GO:0005741);ACg006916(GO:0031965,GO:0044615);ACg001945(GO:0005643);ACg000706(GO:0032865,GO:0031307);ACg009112(GO:0036266);ACg007752(GO:0031966);ACg003754(GO:0005758);ACg000441(GO:0097249,GO:0031966,GO:0031305);ACg000596(GO:0005743);ACg001378(GO:0005743,GO:0…
cellular_component	microbody membrane	GO:0031903	5	ACg007131(GO:0005778);ACg004243(GO:0005778);ACg008242(GO:0005779);ACg006066(GO:0005779);ACg001435(GO:0005778)
cellular_component	Arp2/3 protein complex	GO:0005885	5	ACg002101(GO:0005885);ACg004222(GO:0005885);ACg003273(GO:0005885);ACg006262(GO:0005885);ACg004899(GO:0005885)
cellular_component	DNA helicase complex	GO:0033202	6	ACg001694(GO:0031011);ACg003175(GO:0031011);ACg004798(GO:0031011);ACg007101(GO:0031011);ACg000137(GO:0031011);ACg000562(GO:0031011)
cellular_component	signal recognition particle	GO:0048500	2	ACg008464(GO:0005786);ACg000862(GO:0005786)
cellular_component	mitochondrial crista junction	GO:0044284	2	ACg001894(GO:0044284);ACg008761(GO:0044284)
cellular_component	checkpoint clamp complex	GO:0030896	1	ACg004771(GO:0030896)
cellular_component	integral component of mitochondrial membrane	GO:0032592	8	ACg000706(GO:0031307);ACg002716(GO:0031307);ACg002697(GO:0031307);ACg000441(GO:0031305);ACg000487(GO:0031307);ACg002091(GO:0031307);ACg003671(GO:0031305);ACg008456(GO:0032592)
cellular_component	RQC complex	GO:1990112	1	ACg009112(GO:1990112)
cellular_component	endosome membrane	GO:0010008	10	ACg000521(GO:0000815);ACg004161(GO:0031303);ACg000526(GO:0000815);ACg000475(GO:0000815);ACg002986(GO:0010008);ACg002843(GO:0010008);ACg006162(GO:0000815);ACg000721(GO:0010008);ACg005380(GO:0010008);ACg001207(GO:0055038)
cellular_component	HIR complex	GO:0000417	1	ACg000784(GO:0000417)
cellular_component	external side of cell wall	GO:0010339	1	ACg000542(GO:0010339)
cellular_component	cytoplasmic vesicle part	GO:0044433	11	ACg006897(GO:0030126);ACg004990(GO:0030665);ACg003811(GO:0030125);ACg003860(GO:0000938);ACg002376(GO:0031164);ACg004758(GO:0030121);ACg002862(GO:0030126);ACg008663(GO:0030130);ACg003628(GO:0030659);ACg006806(GO:0030127);ACg001207(GO:0030672,GO:0030670)
cellular_component	cell projection part	GO:0044463	24	ACg003819(GO:0043332);ACg000457(GO:0043332);ACg008812(GO:0043332);ACg004142(GO:0043332);ACg007698(GO:0043332);ACg004171(GO:0043332);ACg005573(GO:0043332);ACg002852(GO:0043332);ACg001042(GO:0043332);ACg003899(GO:0035253);ACg009038(GO:0001400);ACg002843(GO:0043195);ACg004866(GO:0043332);ACg003047(GO:0043332);ACg002157(GO:0043332);ACg002426(GO:0043332);ACg006577(GO:0043332);ACg007033(GO:0043332);ACg…
cellular_component	mitochondrial sorting and assembly machinery complex	GO:0001401	1	ACg001079(GO:0001401)
cellular_component	plastid part	GO:0044435	2	ACg001523(GO:0009941);ACg005800(GO:0009941,GO:0010319,GO:0009570)
cellular_component	mitochondrial processing peptidase complex	GO:0017087	1	ACg002911(GO:0017087)
cellular_component	GARP complex	GO:0000938	1	ACg003860(GO:0000938)
cellular_component	integral component of organelle membrane	GO:0031301	19	ACg003699(GO:0005639);ACg002716(GO:0031307);ACg006353(GO:0072546);ACg008242(GO:0005779);ACg008456(GO:0032592);ACg000005(GO:0030173);ACg002091(GO:0031307);ACg005340(GO:0030173);ACg000706(GO:0031307);ACg000441(GO:0031305);ACg003671(GO:0031305);ACg004161(GO:0031303);ACg005649(GO:0030176);ACg002749(GO:0030176);ACg003356(GO:0071627);ACg002697(GO:0031307);ACg000487(GO:0031307);ACg006066(GO:0005779);ACg…
cellular_component	Golgi membrane	GO:0000139	10	ACg006897(GO:0030126);ACg008458(GO:0000139);ACg004990(GO:0000139);ACg004758(GO:0030121);ACg002862(GO:0030126);ACg008663(GO:0030130);ACg000005(GO:0030173);ACg002580(GO:0000139);ACg005340(GO:0030173);ACg001347(GO:0000139)
cellular_component	cell cortex	GO:0005938	58	ACg004990(GO:0005938);ACg004142(GO:0051285);ACg003834(GO:0005938);ACg002488(GO:0030479);ACg004171(GO:0005938);ACg001335(GO:0051285);ACg005426(GO:0031097,GO:0051285);ACg002852(GO:0030479);ACg001042(GO:0030479);ACg004436(GO:0005938);ACg008150(GO:0032541);ACg007944(GO:0031097,GO:0051285);ACg000328(GO:0031097);ACg000200(GO:0005938);ACg005924(GO:0005938);ACg002157(GO:0030479);ACg007033(GO:0030479);ACg…
cellular_component	hyphal tip	GO:0001411	16	ACg001370(GO:0001411);ACg006897(GO:0001411);ACg005422(GO:0031521);ACg008812(GO:0031562);ACg005573(GO:0031521);ACg001335(GO:0031521);ACg002440(GO:0001411);ACg003732(GO:0031521);ACg008009(GO:0001411);ACg005936(GO:0001411);ACg004555(GO:0001411);ACg004042(GO:0001411);ACg002426(GO:0001411);ACg007033(GO:0001411);ACg002917(GO:0001411);ACg003487(GO:0001411)
cellular_component	organellar ribosome	GO:0000313	25	ACg008762(GO:0005762);ACg002623(GO:0005762);ACg002988(GO:0005762);ACg000319(GO:0005761);ACg004558(GO:0005762);ACg007308(GO:0005762);ACg001369(GO:0005763);ACg003737(GO:0005761);ACg006762(GO:0005762);ACg008456(GO:0005761);ACg003198(GO:0005763);ACg003442(GO:0005763);ACg008379(GO:0005762);ACg002719(GO:0005762);ACg007713(GO:0005762);ACg004733(GO:0005762);ACg001341(GO:0005763);ACg007695(GO:0005762);ACg…
cellular_component	cell-substrate adherens junction	GO:0005924	2	ACg003474(GO:0005925);ACg006899(GO:0005925)
cellular_component	endomembrane system	GO:0012505	180	ACg006897(GO:0030126,GO:0005794);ACg007915(GO:0005783);ACg001916(GO:0031965,GO:0005643);ACg000080(GO:0031965,GO:0005643);ACg000560(GO:0005783,GO:0005794);ACg004659(GO:0005783);ACg001271(GO:0005905);ACg000451(GO:0005789);ACg002843(GO:0010008,GO:0005794);ACg003732(GO:0031985,GO:0031521);ACg006916(GO:0031965,GO:0044615);ACg001945(GO:0005643);ACg000706(GO:0032865);ACg009112(GO:0034098);ACg004540(GO:0…
cellular_component	eukaryotic translation initiation factor 2 complex	GO:0005850	1	ACg004408(GO:0005850)
cellular_component	organellar small ribosomal subunit	GO:0000314	10	ACg001369(GO:0005763);ACg001341(GO:0005763);ACg006594(GO:0005763);ACg003198(GO:0005763);ACg003442(GO:0005763);ACg000250(GO:0005763);ACg006803(GO:0005763);ACg001082(GO:0005763);ACg007154(GO:0005763);ACg000420(GO:0005763)
cellular_component	neuron part	GO:0097458	6	ACg001156(GO:0030425,GO:0030424);ACg007595(GO:0001750);ACg002843(GO:0043195);ACg007699(GO:0030425,GO:0043025);ACg001271(GO:0043005);ACg007405(GO:0030425,GO:0043025)
cellular_component	proteasome regulatory particle, base subcomplex	GO:0008540	5	ACg000100(GO:0008540);ACg007377(GO:0008540);ACg000841(GO:0008540);ACg002002(GO:0008540);ACg001377(GO:0008540)
cellular_component	intermediate filament	GO:0005882	2	ACg008396(GO:0005882);ACg003628(GO:0005882)
cellular_component	medial cortex	GO:0031097	7	ACg003273(GO:0031097);ACg007151(GO:0071341);ACg007944(GO:0031097);ACg000328(GO:0031097);ACg002917(GO:0031097);ACg003588(GO:0031097);ACg005426(GO:0031097)
cellular_component	mitochondrial respiratory chain complex I	GO:0005747	6	ACg006277(GO:0005747);ACg003485(GO:0042652);ACg001099(GO:0005747);ACg002283(GO:0005747);ACg005585(GO:0042652);ACg006457(GO:0042652)
cellular_component	mitochondrial proton-transporting ATP synthase complex	GO:0005753	6	ACg004634(GO:0000276);ACg004891(GO:0000274);ACg003618(GO:0000274);ACg000253(GO:0000274);ACg005597(GO:0000276);ACg004272(GO:0005756)
cellular_component	mitochondrial respiratory chain complex III	GO:0005750	4	ACg008919(GO:0005750);ACg008395(GO:0005750);ACg005803(GO:0005750);ACg008687(GO:0005750)
cellular_component	protein phosphatase type 1 complex	GO:0000164	2	ACg009038(GO:0000164);ACg004853(GO:0000164)
cellular_component	intracellular organelle	GO:0043229	1259	ACg001906(GO:0042645);ACg006138(GO:0005634);ACg000560(GO:0005783,GO:0005634,GO:0005794);ACg006985(GO:0005634);ACg003255(GO:0005759,GO:0042645,GO:0034245,GO:0005739);ACg000392(GO:0005634);ACg004243(GO:0005778);ACg006460(GO:0005634);ACg003319(GO:0005634,GO:0044732,GO:0000790);ACg003124(GO:0005634);ACg005413(GO:0022627);ACg000596(GO:0005634,GO:0005743);ACg003366(GO:0005798,GO:0005802,GO:0005801);ACg…
0005794,GO:0005739);ACg007863(GO:0005634,GO:0030870);ACg003321(GO:0005634);ACg002198(GO:0005634);ACg003356(GO:0071627);ACg005421(GO:0005634);ACg001445(GO:0000328);ACg007298(GO:0005739,GO:0005741);ACg003889(GO:0005730);ACg002374(GO:0005634);ACg006353(GO:0072546);ACg008175(GO:0031298,GO:0000788);ACg001753(GO:0005739);ACg006143(GO:0005634);ACg005382(GO:0005840,GO:0022625);ACg002209(GO:0005739);ACg00…
cellular_component	myosin complex	GO:0016459	6	ACg007563(GO:0016459);ACg002310(GO:0016459);ACg008009(GO:0016459);ACg007151(GO:0016460);ACg005936(GO:0016459);ACg002917(GO:0016459)
cellular_component	cell body	GO:0044297	2	ACg007699(GO:0043025);ACg007405(GO:0043025)
cellular_component	cellular bud tip	GO:0005934	13	ACg005422(GO:0005934);ACg008812(GO:0005934);ACg007698(GO:0005934);ACg004171(GO:0005934);ACg005573(GO:0005934);ACg006144(GO:0005934);ACg008346(GO:0005934);ACg000666(GO:0005934);ACg002634(GO:0005934);ACg001042(GO:0005934);ACg008956(GO:0005934);ACg001820(GO:0005934);ACg002157(GO:0005934)
cellular_component	eisosome	GO:0032126	3	ACg001426(GO:0036286);ACg004635(GO:0032126);ACg007059(GO:0032126)
cellular_component	alpha DNA polymerase:primase complex	GO:0005658	1	ACg004147(GO:0005658)
cellular_component	synaptic vesicle membrane	GO:0030672	1	ACg001207(GO:0030672)
cellular_component	proteinaceous extracellular matrix	GO:0005578	1	ACg005291(GO:0001527)
cellular_component	pyruvate dehydrogenase complex	GO:0045254	3	ACg004480(GO:0045254);ACg001418(GO:0045254);ACg008771(GO:0045254)
cellular_component	contractile fiber part	GO:0044449	2	ACg002737(GO:0030018);ACg007032(GO:0030017)
cellular_component	F-actin capping protein complex	GO:0008290	2	ACg002737(GO:0008290);ACg002157(GO:0008290)
cellular_component	SNARE complex	GO:0031201	3	ACg001600(GO:0031201);ACg004161(GO:0031201);ACg001347(GO:0031201)
cellular_component	proton-transporting ATP synthase, stator stalk	GO:0045265	3	ACg004891(GO:0000274);ACg003618(GO:0000274);ACg000253(GO:0000274)
cellular_component	microtubule	GO:0005874	18	ACg003834(GO:0000235);ACg005896(GO:0005874);ACg002271(GO:0005874);ACg004860(GO:0005874);ACg000495(GO:0005874,GO:0005881);ACg003628(GO:0005874,GO:0035371,GO:0005881);ACg003328(GO:0005874);ACg007032(GO:0005876);ACg000496(GO:0005874,GO:0005881);ACg001711(GO:0005881,GO:0005876);ACg007689(GO:0005874);ACg002981(GO:0005874);ACg007192(GO:0005874);ACg000718(GO:0005874);ACg005604(GO:0000235,GO:0035371,GO:0…
cellular_component	MCM complex	GO:0042555	5	ACg001779(GO:0042555);ACg001826(GO:0042555);ACg006245(GO:0042555);ACg005811(GO:0042555);ACg003964(GO:0042555)
cellular_component	proteasome core complex	GO:0005839	11	ACg007030(GO:0019774,GO:0005839);ACg008138(GO:0019773);ACg000674(GO:0019773,GO:0005839);ACg007851(GO:0019774);ACg000309(GO:0019773);ACg003952(GO:0019774,GO:0005839);ACg000304(GO:0019773);ACg000672(GO:0019774,GO:0005839);ACg000004(GO:0019774);ACg000207(GO:0019773,GO:0005839);ACg003759(GO:0019773,GO:0005839)
cellular_component	organelle inner membrane	GO:0019866	69	ACg004272(GO:0005756);ACg007696(GO:0005743);ACg000891(GO:0005743);ACg001939(GO:0005743);ACg002368(GO:0005743);ACg001164(GO:0005749);ACg000441(GO:0097249,GO:0031305);ACg007467(GO:0031314);ACg000596(GO:0005743);ACg001378(GO:0005743,GO:0005751);ACg004006(GO:0005743);ACg007272(GO:0005749,GO:0005743);ACg001523(GO:0005743);ACg003699(GO:0005639);ACg006277(GO:0005747);ACg001482(GO:0005743);ACg003869(GO:0…
cellular_component	organelle outer membrane	GO:0031968	25	ACg002716(GO:0005742,GO:0031307);ACg004730(GO:0005741);ACg003642(GO:0005742);ACg005573(GO:0005741);ACg007421(GO:0005741);ACg005643(GO:0005741);ACg001635(GO:0005741);ACg001047(GO:0005741);ACg003732(GO:0005741);ACg008901(GO:0005742);ACg002091(GO:0031307,GO:0005741);ACg000706(GO:0032865,GO:0031307);ACg009112(GO:0036266);ACg001426(GO:0005741);ACg001660(GO:0005741);ACg008925(GO:0005741);ACg004187(GO:0…
cellular_component	nuclear envelope lumen	GO:0005641	1	ACg008567(GO:0005641)
cellular_component	Cdc48p-Npl4p-Vms1p AAA ATPase complex	GO:0036266	1	ACg009112(GO:0036266)
cellular_component	mitochondrial proton-transporting ATP synthase complex, catalytic core F(1)	GO:0000275	1	ACg004272(GO:0005756)
cellular_component	nascent polypeptide-associated complex	GO:0005854	2	ACg006840(GO:0005854);ACg007381(GO:0005854)
cellular_component	adherens junction	GO:0005912	2	ACg003474(GO:0005925);ACg006899(GO:0005925)
cellular_component	mitochondrial respiratory chain supercomplex	GO:0097249	2	ACg000441(GO:0097249);ACg000446(GO:0097249)
cellular_component	organelle envelope	GO:0031967	152	ACg004146(GO:0005758);ACg001916(GO:0031965,GO:0005643);ACg000080(GO:0031965,GO:0005643);ACg003642(GO:0005742);ACg000891(GO:0005743);ACg003732(GO:0005741);ACg006916(GO:0031965,GO:0044615);ACg001945(GO:0005643);ACg000706(GO:0032865,GO:0031307);ACg009112(GO:0036266);ACg007752(GO:0031966);ACg003754(GO:0005758);ACg000441(GO:0097249,GO:0031966,GO:0031305);ACg000596(GO:0005743);ACg001378(GO:0005743,GO:0…
cellular_component	sarcomere	GO:0030017	2	ACg002737(GO:0030018);ACg007032(GO:0030017)
cellular_component	cell projection	GO:0042995	36	ACg000682(GO:0005929);ACg004990(GO:0001726,GO:0030027);ACg004142(GO:0043332);ACg004171(GO:0043332);ACg001271(GO:0042995,GO:0030027,GO:0043005);ACg007405(GO:0030425);ACg002852(GO:0043332);ACg007595(GO:0001750);ACg001042(GO:0043332);ACg009038(GO:0001400);ACg002843(GO:0043195);ACg003628(GO:0001726);ACg007699(GO:0030425);ACg002157(GO:0043332);ACg002426(GO:0043332);ACg006899(GO:0030027);ACg007033(GO:0…
cellular_component	methyltransferase complex	GO:0034708	8	ACg007237(GO:0043528);ACg000625(GO:0071339);ACg006681(GO:0071339,GO:0048188);ACg003928(GO:0031533);ACg000267(GO:0048188);ACg002921(GO:0031515);ACg002757(GO:0031533);ACg001643(GO:0071339,GO:0048188,GO:0035097)
cellular_component	ESCRT complex	GO:0036452	4	ACg000521(GO:0000815);ACg006162(GO:0000815);ACg000526(GO:0000815);ACg000475(GO:0000815)
cellular_component	intracellular membrane-bounded organelle	GO:0043231	1160	ACg001906(GO:0042645);ACg006138(GO:0005634);ACg000560(GO:0005783,GO:0005634,GO:0005794);ACg006985(GO:0005634);ACg003255(GO:0005759,GO:0042645,GO:0034245,GO:0005739);ACg000392(GO:0005634);ACg004243(GO:0005778);ACg006460(GO:0005634);ACg003319(GO:0005634,GO:0000790);ACg003124(GO:0005634);ACg000596(GO:0005634,GO:0005743);ACg003366(GO:0005798,GO:0005802,GO:0005801);ACg004097(GO:0005634);ACg007343(GO:0…
cellular_component	neuron projection terminus	GO:0044306	1	ACg002843(GO:0043195)
cellular_component	integral component of nuclear inner membrane	GO:0005639	1	ACg003699(GO:0005639)
cellular_component	cytoplasmic side of plasma membrane	GO:0009898	2	ACg001426(GO:0009898);ACg001203(GO:0009898)
cellular_component	vacuolar membrane	GO:0005774	19	ACg008458(GO:0000329);ACg005684(GO:0000329);ACg000363(GO:0000329);ACg002376(GO:0031164);ACg002581(GO:0000220);ACg002986(GO:0005774,GO:0000329,GO:0070772);ACg005500(GO:0000329);ACg008382(GO:0000329);ACg004853(GO:0000329);ACg004887(GO:0000329);ACg005019(GO:0000329);ACg007811(GO:0005774);ACg004023(GO:0005774);ACg003194(GO:0005774);ACg001875(GO:0000329);ACg008196(GO:0000329);ACg002024(GO:0000329);ACg…
cellular_component	mitochondrial inner membrane protein insertion complex	GO:0042721	1	ACg003802(GO:0042721)
cellular_component	organellar large ribosomal subunit	GO:0000315	12	ACg008762(GO:0005762);ACg004733(GO:0005762);ACg002623(GO:0005762);ACg002988(GO:0005762);ACg004558(GO:0005762);ACg007308(GO:0005762);ACg007695(GO:0005762);ACg006762(GO:0005762);ACg000571(GO:0005762);ACg008379(GO:0005762);ACg002719(GO:0005762);ACg007713(GO:0005762)
cellular_component	Golgi transport complex	GO:0017119	2	ACg008727(GO:0017119);ACg003471(GO:0017119)
cellular_component	nuclear pore linkers	GO:0044612	1	ACg005394(GO:0044612)
cellular_component	clathrin adaptor complex	GO:0030131	2	ACg004758(GO:0030121);ACg007064(GO:0030131)
cellular_component	actin filament	GO:0005884	2	ACg004866(GO:0005884);ACg002157(GO:0005884)
cellular_component	endosomal part	GO:0044440	10	ACg000521(GO:0000815);ACg004161(GO:0031303);ACg000526(GO:0000815);ACg000475(GO:0000815);ACg002986(GO:0010008);ACg002843(GO:0010008);ACg006162(GO:0000815);ACg000721(GO:0010008);ACg005380(GO:0010008);ACg001207(GO:0055038)
cellular_component	eukaryotic translation initiation factor 3 complex	GO:0005852	10	ACg006229(GO:0005852);ACg008709(GO:0071541,GO:0071540);ACg007245(GO:0071541,GO:0071540);ACg002321(GO:0071541,GO:0071540);ACg006249(GO:0071541,GO:0071540);ACg007926(GO:0071541,GO:0071540);ACg002780(GO:0071540);ACg001877(GO:0005852);ACg006979(GO:0005852);ACg001440(GO:0071541,GO:0071540)
cellular_component	GET complex	GO:0043529	1	ACg005400(GO:0043529)
cellular_component	I band	GO:0031674	1	ACg002737(GO:0030018)
cellular_component	transcriptional repressor complex	GO:0017053	3	ACg003616(GO:0070824);ACg003033(GO:0017053);ACg004416(GO:0017053)
cellular_component	cell surface	GO:0009986	18	ACg003161(GO:0009986);ACg003230(GO:0009986);ACg001651(GO:0009986);ACg006054(GO:0009986);ACg001613(GO:0009986);ACg005914(GO:0009986);ACg007080(GO:0009986);ACg008860(GO:0009986);ACg002842(GO:0032154);ACg005945(GO:0009986);ACg001868(GO:0009986);ACg003321(GO:0009986);ACg005607(GO:0009986);ACg000542(GO:0010339);ACg008404(GO:0009986);ACg003322(GO:0009986);ACg002489(GO:0009986);ACg007381(GO:0009986)
cellular_component	ruffle	GO:0001726	3	ACg004990(GO:0001726);ACg008396(GO:0001726);ACg003628(GO:0001726)
cellular_component	cell pole	GO:0060187	38	ACg004142(GO:0051286,GO:0051285);ACg001335(GO:0051286,GO:0051285);ACg005426(GO:0051285);ACg007424(GO:0051286);ACg007944(GO:0051286,GO:0051285);ACg000102(GO:0051286,GO:0035838);ACg002157(GO:0051286);ACg001203(GO:0051286,GO:0035838,GO:0051285);ACg004303(GO:0051285);ACg006262(GO:0051286);ACg008660(GO:0035838);ACg004934(GO:0051286);ACg004993(GO:0051286,GO:0035838);ACg004776(GO:0051286);ACg003588(GO:0…
cellular_component	nuclear pore central transport channel	GO:0044613	1	ACg002308(GO:0044613)
cellular_component	neuronal cell body	GO:0043025	2	ACg007699(GO:0043025);ACg007405(GO:0043025)
cellular_component	transmembrane transporter complex	GO:1902495	6	ACg008919(GO:0005750);ACg000682(GO:0034703);ACg008395(GO:0005750);ACg005803(GO:0005750);ACg007032(GO:0034704);ACg008687(GO:0005750)
cellular_component	ribosome	GO:0005840	89	ACg008762(GO:0005762);ACg002460(GO:0022625);ACg002988(GO:0005840,GO:0005762);ACg000319(GO:0005761);ACg004558(GO:0005762);ACg006533(GO:0005840);ACg002657(GO:0005840);ACg007812(GO:0005840);ACg004962(GO:0022627);ACg001278(GO:0022627);ACg005845(GO:0005840);ACg001692(GO:0005840);ACg002998(GO:0005840);ACg006054(GO:0005840);ACg005962(GO:0022625);ACg003625(GO:0005840);ACg004733(GO:0005762);ACg004932(GO:0…
cellular_component	fibril	GO:0043205	1	ACg005291(GO:0001527)
cellular_component	extrinsic component of organelle membrane	GO:0031312	3	ACg002011(GO:0031315,GO:0031314);ACg007467(GO:0031314);ACg000162(GO:0042406)
cellular_component	proton-transporting ATP synthase, central stalk	GO:0045269	1	ACg004272(GO:0005756)
cellular_component	integral component of vacuolar membrane	GO:0031166	1	ACg003356(GO:0071627)
cellular_component	succinate dehydrogenase complex (ubiquinone)	GO:0045257	3	ACg008860(GO:0005749);ACg001164(GO:0005749);ACg007272(GO:0005749)
cellular_component	proton-transporting ATP synthase complex, coupling factor F(o)	GO:0045263	5	ACg004634(GO:0000276,GO:0045263);ACg004891(GO:0000274);ACg003618(GO:0000274);ACg000253(GO:0000274);ACg005597(GO:0000276)
cellular_component	ubiquitin conjugating enzyme complex	GO:0031371	2	ACg006624(GO:0031371);ACg007810(GO:0033503)
cellular_component	organelle subcompartment	GO:0031984	3	ACg003732(GO:0031985);ACg000458(GO:0000138,GO:0000137);ACg004161(GO:0031985)
cellular_component	mitochondrial part	GO:0044429	159	ACg004146(GO:0005759,GO:0034245,GO:0005758);ACg000319(GO:0042645,GO:0005761);ACg004558(GO:0005762);ACg001906(GO:0042645);ACg003642(GO:0005742);ACg003255(GO:0005759,GO:0042645,GO:0034245);ACg000891(GO:0005743);ACg003732(GO:0005741);ACg007796(GO:0005759);ACg000706(GO:0032865,GO:0031307);ACg009112(GO:0036266);ACg007752(GO:0031966);ACg003754(GO:0005758);ACg000441(GO:0097249,GO:0031966,GO:0031305);ACg…
cellular_component	protein serine/threonine phosphatase complex	GO:0008287	6	ACg007409(GO:0000159);ACg009038(GO:0000164);ACg004853(GO:0000164);ACg004572(GO:0000159);ACg007699(GO:0000159);ACg000228(GO:0072357)
cellular_component	ASAP complex	GO:0061574	1	ACg007959(GO:0061574)
cellular_component	endosome	GO:0005768	30	ACg004949(GO:0005770);ACg005684(GO:0005770);ACg004758(GO:0005768);ACg005001(GO:0005770);ACg000475(GO:0000815);ACg002986(GO:0005768,GO:0010008);ACg004262(GO:0005768);ACg002843(GO:0010008);ACg005833(GO:0005770);ACg006162(GO:0000815);ACg003628(GO:0005768,GO:0044354);ACg002731(GO:0005768);ACg001660(GO:0005770,GO:0005769);ACg000521(GO:0005770,GO:0000815);ACg004353(GO:0005768);ACg000039(GO:0005768);ACg…
cellular_component	nuclear envelope	GO:0005635	39	ACg005394(GO:0044612,GO:0044615);ACg001916(GO:0031965,GO:0005643);ACg003834(GO:0031965);ACg000080(GO:0031965,GO:0005643);ACg002567(GO:0005643,GO:0005635);ACg007851(GO:0005635);ACg006520(GO:0031965,GO:0005643,GO:0005635);ACg002308(GO:0031965,GO:0005643,GO:0005635,GO:0044613);ACg000676(GO:0005643);ACg000200(GO:0005635);ACg006916(GO:0031965,GO:0044615);ACg000278(GO:0005643,GO:0031080);ACg001945(GO:0…
cellular_component	DNA replication factor C complex	GO:0005663	3	ACg003101(GO:0005663);ACg004963(GO:0005663);ACg008356(GO:0005663)
cellular_component	transcription elongation factor complex	GO:0008023	12	ACg008028(GO:0016593);ACg006570(GO:0016593);ACg002006(GO:0008023);ACg005854(GO:0016593);ACg000211(GO:0032044);ACg008029(GO:0016593);ACg008426(GO:0008023,GO:0035101);ACg001422(GO:0008023);ACg002687(GO:0035101);ACg005865(GO:0032044);ACg006152(GO:0008024);ACg003986(GO:0008023)
cellular_component	ribonucleoprotein complex	GO:0030529	180	ACg002460(GO:0022625);ACg000319(GO:0005761);ACg004558(GO:0005762);ACg006533(GO:0005840);ACg007812(GO:0005840);ACg004962(GO:0022627);ACg005458(GO:0034388,GO:0032040);ACg001692(GO:0005840);ACg001775(GO:0005686,GO:0005681);ACg003625(GO:0005840);ACg000543(GO:0000932);ACg003748(GO:0000932);ACg005413(GO:0022627);ACg000344(GO:0005840,GO:0030686);ACg005504(GO:0005681);ACg005159(GO:0010494);ACg004752(GO:0…
cellular_component	eisosome filament	GO:0036286	1	ACg001426(GO:0036286)
cellular_component	chaperonin-containing T-complex	GO:0005832	5	ACg003040(GO:0005832);ACg003318(GO:0005832);ACg008349(GO:0005832);ACg003909(GO:0005832);ACg008373(GO:0005832)
cellular_component	viral nucleocapsid	GO:0019013	1	ACg000704(GO:0019013)
cellular_component	TORC2 complex	GO:0031932	2	ACg007472(GO:0031932);ACg001081(GO:0031932)
cellular_component	plasmodesma	GO:0009506	4	ACg004525(GO:0009506);ACg007811(GO:0009506);ACg007413(GO:0009506);ACg000376(GO:0009506)
cellular_component	extrinsic component of mitochondrial inner membrane	GO:0031314	2	ACg002011(GO:0031314);ACg007467(GO:0031314)
cellular_component	Mpp10 complex	GO:0034457	1	ACg001601(GO:0034457)
cellular_component	RAVE complex	GO:0043291	1	ACg003927(GO:0043291)
cellular_component	Sec62/Sec63 complex	GO:0031207	1	ACg007412(GO:0031207)
cellular_component	integral component of Golgi membrane	GO:0030173	2	ACg000005(GO:0030173);ACg005340(GO:0030173)
cellular_component	Z disc	GO:0030018	1	ACg002737(GO:0030018)
cellular_component	cytoplasmic side of membrane	GO:0098562	2	ACg001426(GO:0009898);ACg001203(GO:0009898)
cellular_component	mitochondrial chromosome	GO:0000262	1	ACg006103(GO:0000262)
cellular_component	intrinsic component of endoplasmic reticulum membrane	GO:0031227	4	ACg002749(GO:0030176);ACg006353(GO:0072546);ACg005649(GO:0030176);ACg001640(GO:0072546)
cellular_component	periplasmic space	GO:0042597	3	ACg001390(GO:0042597);ACg007069(GO:0042597);ACg006010(GO:0042597)
cellular_component	DNA repair complex	GO:1990391	2	ACg007860(GO:0032389);ACg004653(GO:0005958)
cellular_component	microtubule associated complex	GO:0005875	4	ACg003834(GO:0005875);ACg008810(GO:0030286);ACg003328(GO:0005875);ACg002794(GO:0005869)
cellular_component	apical part of cell	GO:0045177	2	ACg003919(GO:0016324);ACg008812(GO:0045177)
cellular_component	preribosome	GO:0030684	27	ACg001641(GO:0032040);ACg003896(GO:0032040);ACg005982(GO:0070545,GO:0030687);ACg005458(GO:0034388,GO:0032040);ACg001452(GO:0032040);ACg003488(GO:0034388);ACg006054(GO:0032040);ACg005509(GO:0032040);ACg006122(GO:0032040);ACg002865(GO:0032040);ACg002144(GO:0030686,GO:0030687);ACg003221(GO:0030686);ACg000344(GO:0030686);ACg001655(GO:0070545,GO:0030687);ACg007610(GO:0032040);ACg005885(GO:0032040);ACg…
cellular_component	mating projection	GO:0005937	22	ACg003819(GO:0043332);ACg000457(GO:0043332);ACg008812(GO:0043332);ACg004142(GO:0043332);ACg007698(GO:0043332);ACg004171(GO:0043332);ACg005573(GO:0043332);ACg002852(GO:0043332);ACg001042(GO:0043332);ACg009038(GO:0001400);ACg004866(GO:0043332);ACg003047(GO:0043332);ACg002157(GO:0043332);ACg002426(GO:0043332);ACg006577(GO:0043332);ACg007033(GO:0043332);ACg001711(GO:0043332,GO:0001400);ACg002917(GO:0…
cellular_component	mitochondrial intermembrane space	GO:0005758	13	ACg004146(GO:0005758);ACg003754(GO:0005758);ACg007587(GO:0005758);ACg001184(GO:0005758);ACg008611(GO:0005758);ACg006766(GO:0005758);ACg004693(GO:0042719);ACg001003(GO:0005758);ACg002394(GO:0005758);ACg002024(GO:0005758);ACg004673(GO:0005758);ACg006334(GO:0005758);ACg001703(GO:0042719)
cellular_component	intrinsic component of plasma membrane	GO:0031226	4	ACg005723(GO:0005887);ACg000689(GO:0005887);ACg006061(GO:0046658);ACg008229(GO:0005887)
cellular_component	medial membrane band	GO:0032178	1	ACg005124(GO:0032178)
cellular_component	DNA bending complex	GO:1990104	3	ACg008180(GO:0000788);ACg006175(GO:0043505);ACg008175(GO:0000788)
cellular_component	presequence translocase-associated import motor	GO:0001405	3	ACg004562(GO:0001405);ACg003795(GO:0001405);ACg002197(GO:0001405)
cellular_component	intracellular organelle lumen	GO:0070013	284	ACg000319(GO:0042645,GO:0005761);ACg004558(GO:0005762);ACg001906(GO:0042645);ACg003616(GO:0070824,GO:0030874,GO:0000790);ACg003255(GO:0005759,GO:0042645);ACg008426(GO:0008023,GO:0031298,GO:0035101,GO:0000790);ACg004962(GO:0005730);ACg001692(GO:0005730);ACg001878(GO:0005730);ACg007860(GO:0005654,GO:0005730);ACg003319(GO:0000790);ACg001466(GO:0042645);ACg006014(GO:0005759);ACg000563(GO:0070545);ACg…
cellular_component	Rad17 RFC-like complex	GO:0031389	2	ACg003101(GO:0031389);ACg004963(GO:0031389)
cellular_component	incipient cellular bud site	GO:0000131	11	ACg001370(GO:0000131);ACg005422(GO:0000131);ACg008812(GO:0000131);ACg004171(GO:0000131);ACg005573(GO:0000131);ACg006144(GO:0000131);ACg008346(GO:0000131);ACg003142(GO:0000131);ACg002440(GO:0000131);ACg008553(GO:0000131);ACg004042(GO:0000131)
cellular_component	transport vesicle	GO:0030133	8	ACg002749(GO:0030133);ACg001772(GO:0030134);ACg006951(GO:0030134);ACg004758(GO:0030121);ACg000814(GO:0030140);ACg008663(GO:0030130);ACg006806(GO:0030127);ACg000894(GO:0030134)
cellular_component	inclusion body	GO:0016234	1	ACg006916(GO:0042405)
cellular_component	cellular bud	GO:0005933	33	ACg004171(GO:0005934,GO:0005935,GO:0005933);ACg004546(GO:0005935);ACg000666(GO:0005934,GO:0005935);ACg001042(GO:0005934);ACg009038(GO:0005935);ACg002157(GO:0005934);ACg004303(GO:0000142,GO:0032177);ACg001397(GO:0005935);ACg008346(GO:0005934);ACg001128(GO:0005935);ACg003229(GO:0005935);ACg008553(GO:0005935,GO:0000144);ACg002130(GO:0005935);ACg001370(GO:0000144);ACg008812(GO:0005934,GO:0005935);ACg…
cellular_component	i-AAA complex	GO:0031942	1	ACg003671(GO:0031942)
cellular_component	core TFIIH complex	GO:0000439	2	ACg003577(GO:0000439);ACg003546(GO:0000439)
cellular_component	RNA polymerase complex	GO:0030880	30	ACg004146(GO:0034245);ACg003577(GO:0005675);ACg004166(GO:0005665);ACg002068(GO:0005665,GO:0005736,GO:0005666);ACg001659(GO:0005665,GO:0005736,GO:0005666);ACg003757(GO:0005675);ACg003255(GO:0034245);ACg006906(GO:0005665);ACg005415(GO:0005669);ACg007398(GO:0005669);ACg006525(GO:0005673);ACg007195(GO:0005669);ACg004901(GO:0005666);ACg002885(GO:0005665,GO:0005736,GO:0005666);ACg004321(GO:0005669);ACg…
cellular_component	cell wall part	GO:0044426	4	ACg007080(GO:0043188);ACg001772(GO:0005621);ACg000542(GO:0010339);ACg002489(GO:0043188)
cellular_component	cell division site part	GO:0032155	20	ACg001370(GO:0000144);ACg007151(GO:0071341,GO:0005826);ACg005426(GO:0031097);ACg002440(GO:0000144);ACg008956(GO:0032177);ACg007944(GO:0031097);ACg000328(GO:0031097);ACg005124(GO:0032178);ACg004555(GO:0000142);ACg004042(GO:0000144);ACg001711(GO:0000144);ACg004303(GO:0000142,GO:0032177);ACg002842(GO:0032154);ACg003273(GO:0031097);ACg007689(GO:0000923);ACg002917(GO:0031097);ACg008660(GO:0005826);ACg…
cellular_component	exosome (RNase complex)	GO:0000178	3	ACg004684(GO:0000178);ACg001417(GO:0000177,GO:0000176,GO:0000178);ACg007393(GO:0000177,GO:0000176,GO:0000178)
cellular_component	aster	GO:0005818	2	ACg003834(GO:0000235);ACg005604(GO:0000235)
cellular_component	intrinsic component of peroxisomal membrane	GO:0031231	2	ACg008242(GO:0005779);ACg006066(GO:0005779)
cellular_component	Elongator holoenzyme complex	GO:0033588	1	ACg001422(GO:0033588)
cellular_component	equatorial microtubule organizing center	GO:0000923	2	ACg007155(GO:0000923);ACg007689(GO:0000923)
cellular_component	vesicle coat	GO:0030120	6	ACg006897(GO:0030126);ACg003811(GO:0030125);ACg004758(GO:0030121);ACg002862(GO:0030126);ACg008663(GO:0030130);ACg006806(GO:0030127)
cellular_component	cytoplasmic part	GO:0044444	1054	ACg001906(GO:0042645);ACg006138(GO:0005829);ACg000560(GO:0005783,GO:0005794);ACg006985(GO:0005829);ACg003255(GO:0005759,GO:0042645,GO:0034245,GO:0005739);ACg000392(GO:0005829);ACg004243(GO:0005829,GO:0005778);ACg003319(GO:0005829);ACg000382(GO:0005829);ACg005413(GO:0005829,GO:0022627);ACg000596(GO:0005829,GO:0005743);ACg003366(GO:0005798,GO:0005802);ACg004097(GO:0005829);ACg002989(GO:0005829);ACg…
cellular_component	Atg12-Atg5-Atg16 complex	GO:0034274	1	ACg003520(GO:0034274)
cellular_component	respiratory chain	GO:0070469	15	ACg008860(GO:0005749);ACg006277(GO:0045271,GO:0005747);ACg008395(GO:0005750);ACg001164(GO:0005749);ACg001099(GO:0005747);ACg005585(GO:0042652);ACg005803(GO:0005750);ACg001378(GO:0005751);ACg008687(GO:0005750);ACg000446(GO:0005751);ACg008919(GO:0005750);ACg003485(GO:0042652);ACg002283(GO:0005747);ACg007272(GO:0005749);ACg006457(GO:0042652)
cellular_component	mitochondrial membrane	GO:0031966	99	ACg003642(GO:0005742);ACg004272(GO:0005756);ACg007696(GO:0005743);ACg000891(GO:0005743);ACg001939(GO:0005743);ACg003732(GO:0005741);ACg002368(GO:0005743);ACg002091(GO:0031307,GO:0005741);ACg000706(GO:0032865,GO:0031307);ACg009112(GO:0036266);ACg007752(GO:0031966);ACg001164(GO:0005749);ACg000441(GO:0097249,GO:0031966,GO:0031305);ACg007467(GO:0031314);ACg000596(GO:0005743);ACg001378(GO:0005743,GO:0…
cellular_component	kinetochore	GO:0000776	12	ACg006383(GO:0000776);ACg004461(GO:0000776);ACg003761(GO:0000778);ACg006175(GO:0000939);ACg000211(GO:0000776);ACg006648(GO:0000444);ACg002682(GO:0000776);ACg009038(GO:0000778);ACg003628(GO:0000776);ACg000328(GO:0000778);ACg000278(GO:0000776);ACg006916(GO:0000776)
cellular_component	microbody part	GO:0044438	8	ACg007131(GO:0005778);ACg008242(GO:0005779);ACg004328(GO:0005782);ACg006519(GO:0005782);ACg008611(GO:0005782);ACg004243(GO:0005778);ACg006066(GO:0005779);ACg001435(GO:0005778)
cellular_component	transporter complex	GO:1990351	8	ACg000682(GO:0034703);ACg008395(GO:0005750);ACg005803(GO:0005750);ACg008687(GO:0005750);ACg004693(GO:0042719);ACg008919(GO:0005750);ACg001703(GO:0042719);ACg007032(GO:0034704)
cellular_component	membrane-bounded vesicle	GO:0031988	27	ACg005321(GO:0045335);ACg006897(GO:0030126);ACg004990(GO:0030665);ACg003811(GO:0030125);ACg002376(GO:0031164,GO:0000331);ACg004758(GO:0030121);ACg002862(GO:0030126);ACg003791(GO:0045335);ACg001271(GO:0030139);ACg003628(GO:0030659);ACg000814(GO:0030140);ACg003860(GO:0000938);ACg001772(GO:0030134);ACg008663(GO:0030130);ACg002995(GO:0045335);ACg003142(GO:0045009);ACg003366(GO:0005798);ACg000894(GO:0…
cellular_component	sulfite reductase complex (NADPH)	GO:0009337	1	ACg000657(GO:0009337)
cellular_component	small nuclear ribonucleoprotein complex	GO:0030532	15	ACg006521(GO:0005688,GO:0046540);ACg006093(GO:0005686);ACg000625(GO:0005687);ACg005330(GO:0030532);ACg004759(GO:0005686);ACg000096(GO:0005685,GO:0005686,GO:0046540);ACg002557(GO:0030532);ACg003011(GO:0005682);ACg003034(GO:0005686);ACg003508(GO:0005686);ACg004334(GO:0005686);ACg001775(GO:0005686);ACg003884(GO:0005686);ACg003652(GO:0005685);ACg006214(GO:0005682)
cellular_component	receptor complex	GO:0043235	1	ACg002830(GO:0042105)
cellular_component	carboxy-terminal domain protein kinase complex	GO:0032806	3	ACg003577(GO:0005675);ACg003757(GO:0005675,GO:0032806);ACg006152(GO:0032806,GO:0008024)
cellular_component	ribonucleoside-diphosphate reductase complex	GO:0005971	1	ACg004523(GO:0005971)
cellular_component	gamma-tubulin complex	GO:0000930	2	ACg007689(GO:0000930);ACg004760(GO:0008274)
cellular_component	clathrin coat of coated pit	GO:0030132	1	ACg008663(GO:0030132)
cellular_component	ascospore-type prospore	GO:0042764	3	ACg007430(GO:0005628);ACg002651(GO:0005628);ACg002580(GO:0005628)
cellular_component	intrinsic component of vacuolar membrane	GO:0031310	1	ACg003356(GO:0071627)
cellular_component	Ku70:Ku80 complex	GO:0043564	1	ACg004653(GO:0043564)
cellular_component	basolateral plasma membrane	GO:0016323	1	ACg003919(GO:0009925)
cellular_component	CCR4-NOT complex	GO:0030014	4	ACg001150(GO:0030015);ACg002712(GO:0030014);ACg007966(GO:0030015);ACg007298(GO:0030014,GO:0030015)
cellular_component	ribonucleoprotein granule	GO:0035770	18	ACg003973(GO:0010494,GO:0000932);ACg007245(GO:0010494);ACg001066(GO:0000932);ACg001087(GO:0000932);ACg007405(GO:0010494);ACg007717(GO:0000932);ACg001558(GO:0010494,GO:0000932);ACg006205(GO:0010494,GO:0000932);ACg000543(GO:0000932);ACg003748(GO:0000932);ACg001790(GO:0010494);ACg009044(GO:0010494,GO:0000932);ACg005159(GO:0010494);ACg002712(GO:0000932);ACg001718(GO:0010494);ACg004752(GO:0000932);ACg…
cellular_component	integral component of peroxisomal membrane	GO:0005779	2	ACg008242(GO:0005779);ACg006066(GO:0005779)
cellular_component	MIS12/MIND type complex	GO:0000444	1	ACg006648(GO:0000444)
cellular_component	cell periphery	GO:0071944	325	ACg002259(GO:0005886);ACg003161(GO:0009277,GO:0030446,GO:0030445,GO:0005886);ACg003230(GO:0030446);ACg003099(GO:0005618,GO:0005886);ACg003642(GO:0005886);ACg004546(GO:0005618);ACg000352(GO:0005886);ACg005912(GO:0005886);ACg000382(GO:0005618,GO:0005886);ACg002476(GO:0005886);ACg007033(GO:0030479);ACg003794(GO:0005618);ACg007430(GO:0005886);ACg001466(GO:0005886);ACg001880(GO:0005618);ACg006014(GO:0…
cellular_component	extracellular space	GO:0005615	3	ACg000083(GO:0005615);ACg005914(GO:0005615);ACg008085(GO:0005615)
cellular_component	mitochondrial respiratory chain	GO:0005746	15	ACg008860(GO:0005749);ACg006277(GO:0005747);ACg008395(GO:0005750);ACg001164(GO:0005749);ACg001099(GO:0005747);ACg005585(GO:0042652);ACg005803(GO:0005750);ACg001378(GO:0005751);ACg008687(GO:0005750);ACg000446(GO:0005751);ACg008919(GO:0005750);ACg003485(GO:0042652);ACg002283(GO:0005747);ACg007272(GO:0005749);ACg006457(GO:0042652)
cellular_component	ER-mitochondrion membrane contact site	GO:0044233	1	ACg000706(GO:0032865)
cellular_component	polarisome	GO:0000133	1	ACg008812(GO:0031562)
cellular_component	endoplasmic reticulum Sec complex	GO:0031205	1	ACg007412(GO:0031207)
cellular_component	photoreceptor outer segment	GO:0001750	1	ACg007595(GO:0001750)
cellular_component	integral component of endosome membrane	GO:0031303	1	ACg004161(GO:0031303)
cellular_component	membrane coat	GO:0030117	8	ACg006897(GO:0030126);ACg003811(GO:0030125);ACg002843(GO:0030117);ACg004758(GO:0030121);ACg002862(GO:0030126);ACg008663(GO:0030132,GO:0030130);ACg006806(GO:0030127);ACg007064(GO:0030131)
cellular_component	ERMES complex	GO:0032865	1	ACg000706(GO:0032865)
cellular_component	nucleolus organizer region	GO:0005731	1	ACg006188(GO:0005731)
cellular_component	MCM core complex	GO:0097373	2	ACg006245(GO:0097373);ACg003964(GO:0097373)
cellular_component	Golgi apparatus	GO:0005794	55	ACg006897(GO:0030126,GO:0005794);ACg004990(GO:0000139);ACg005684(GO:0005794);ACg002651(GO:0005794);ACg004758(GO:0030121);ACg000560(GO:0005794);ACg005286(GO:0005802);ACg003370(GO:0005795,GO:0005794);ACg001839(GO:0005794);ACg002843(GO:0005794);ACg003732(GO:0031985);ACg007699(GO:0005794);ACg000814(GO:0030140);ACg007982(GO:0005794);ACg000614(GO:0005794);ACg003860(GO:0000938);ACg007430(GO:0005794);ACg…
cellular_component	DNA replication preinitiation complex	GO:0031261	5	ACg001779(GO:0031261);ACg001826(GO:0031261);ACg006245(GO:0031261);ACg005811(GO:0031261);ACg003964(GO:0031261)
cellular_component	proton-transporting two-sector ATPase complex	GO:0016469	10	ACg004634(GO:0000276,GO:0045263);ACg007715(GO:0033178,GO:0033180);ACg004891(GO:0000274);ACg000253(GO:0000274);ACg001794(GO:0033180);ACg005597(GO:0000276);ACg004272(GO:0005756);ACg002581(GO:0000220);ACg003618(GO:0000274);ACg007065(GO:0033178)
cellular_component	respiratory chain complex IV	GO:0045277	2	ACg001378(GO:0005751);ACg000446(GO:0005751)
cellular_component	nuclear membrane	GO:0031965	14	ACg003699(GO:0005639);ACg001916(GO:0031965);ACg003834(GO:0031965);ACg000080(GO:0031965);ACg006520(GO:0031965);ACg008567(GO:0031965);ACg002682(GO:0031965);ACg000751(GO:0005637);ACg002308(GO:0031965);ACg008820(GO:0031965);ACg002637(GO:0031965);ACg006916(GO:0031965);ACg005881(GO:0031965);ACg007967(GO:0031965)
cellular_component	1,3-beta-D-glucan synthase complex	GO:0000148	1	ACg005573(GO:0000148)
cellular_component	intracellular organelle part	GO:0044446	655	ACg000319(GO:0042645,GO:0005761);ACg004558(GO:0005762);ACg001906(GO:0042645);ACg003616(GO:0033553,GO:0005721,GO:0031934,GO:0070824,GO:0031933,GO:0030874,GO:0000790);ACg003255(GO:0005759,GO:0042645,GO:0034245);ACg001692(GO:0005730);ACg004243(GO:0005778);ACg001878(GO:0005730);ACg003319(GO:0044732,GO:0000790);ACg007752(GO:0031966);ACg005413(GO:0022627);ACg000596(GO:0005743);ACg003366(GO:0005798,GO:0…
cellular_component	cell surface furrow	GO:0097610	1	ACg002842(GO:0032154)
cellular_component	proton-transporting V-type ATPase, V0 domain	GO:0033179	1	ACg002581(GO:0000220)
cellular_component	nuclear pore	GO:0005643	19	ACg005394(GO:0044612,GO:0044615);ACg000457(GO:0005643);ACg001916(GO:0005643);ACg000080(GO:0005643);ACg006807(GO:0005643);ACg002567(GO:0005643);ACg006520(GO:0005643);ACg002308(GO:0005643,GO:0044613);ACg008435(GO:0005643);ACg000676(GO:0005643);ACg006916(GO:0044615);ACg000278(GO:0005643,GO:0031080);ACg001945(GO:0005643);ACg005881(GO:0005643);ACg007967(GO:0005643);ACg007259(GO:0005643);ACg002682(GO:0…
cellular_component	cell septum	GO:0030428	19	ACg001370(GO:0030428);ACg002282(GO:0000935);ACg002440(GO:0030428);ACg009038(GO:0030428);ACg008009(GO:0030428);ACg002615(GO:0030428);ACg005936(GO:0030428);ACg004933(GO:0000935,GO:0030428);ACg004042(GO:0030428);ACg004303(GO:0000935);ACg001772(GO:0000936);ACg001366(GO:0030428);ACg002917(GO:0030428);ACg003142(GO:0030428);ACg007155(GO:0030428);ACg003246(GO:0030428);ACg006603(GO:0030428);ACg001930(GO:0…
cellular_component	cyclin-dependent protein kinase holoenzyme complex	GO:0000307	1	ACg003800(GO:0000307)
cellular_component	ASTRA complex	GO:0070209	2	ACg003175(GO:0070209);ACg000137(GO:0070209)
cellular_component	membrane region	GO:0098589	22	ACg001186(GO:0008250);ACg006353(GO:0072546);ACg000162(GO:0042406);ACg005896(GO:0005789);ACg007412(GO:0031207);ACg002282(GO:0005789);ACg003908(GO:0034098);ACg003370(GO:0005789);ACg000451(GO:0005789);ACg008036(GO:0005789);ACg000706(GO:0032865);ACg009112(GO:0034098);ACg004540(GO:0005789);ACg000614(GO:0005789);ACg005649(GO:0030176);ACg002614(GO:0005789);ACg003919(GO:0016324,GO:0005789,GO:0009925);ACg…
cellular_component	DNA replication factor A complex	GO:0005662	1	ACg003804(GO:0005662)
cellular_component	cleavage furrow	GO:0032154	1	ACg002842(GO:0032154)
cellular_component	Ctf18 RFC-like complex	GO:0031390	3	ACg003101(GO:0031390);ACg004963(GO:0031390);ACg008356(GO:0031390)
cellular_component	anchored component of membrane	GO:0031225	9	ACg001344(GO:0031225);ACg001772(GO:0031225);ACg008411(GO:0031225);ACg001397(GO:0031225);ACg004546(GO:0031225);ACg006061(GO:0046658,GO:0031225);ACg001128(GO:0031225);ACg003229(GO:0031225);ACg000297(GO:0031225)
cellular_component	proton-transporting two-sector ATPase complex, catalytic domain	GO:0033178	4	ACg007715(GO:0033178,GO:0033180);ACg007065(GO:0033178);ACg001794(GO:0033180);ACg004272(GO:0005756)
cellular_component	mating projection base	GO:0001400	2	ACg001711(GO:0001400);ACg009038(GO:0001400)
cellular_component	intrinsic component of mitochondrial membrane	GO:0098573	9	ACg000706(GO:0031307);ACg002716(GO:0031307);ACg002697(GO:0031307);ACg000441(GO:0031305);ACg003869(GO:0031304);ACg000487(GO:0031307);ACg002091(GO:0031307);ACg003671(GO:0031305);ACg008456(GO:0032592)
cellular_component	proteasome regulatory particle	GO:0005838	7	ACg000100(GO:0008540);ACg007377(GO:0005838,GO:0008540);ACg003891(GO:0008541);ACg000841(GO:0008540);ACg002002(GO:0005838,GO:0008540);ACg000422(GO:0008541);ACg001377(GO:0008540)
cellular_component	intrinsic component of membrane	GO:0031224	110	ACg001916(GO:0005643);ACg000080(GO:0005643);ACg004659(GO:0016021);ACg004546(GO:0031225);ACg003370(GO:0016021);ACg008229(GO:0005887);ACg006916(GO:0044615);ACg000278(GO:0005643,GO:0031080);ACg002368(GO:0016021);ACg001945(GO:0005643);ACg002091(GO:0031307,GO:0016021);ACg007132(GO:0016021);ACg000706(GO:0031307);ACg007430(GO:0016021);ACg000441(GO:0016021,GO:0031305);ACg001397(GO:0031225);ACg001378(GO:0…
cellular_component	proton-transporting two-sector ATPase complex, proton-transporting domain	GO:0033177	6	ACg004634(GO:0000276,GO:0045263);ACg004891(GO:0000274);ACg003618(GO:0000274);ACg000253(GO:0000274);ACg005597(GO:0000276);ACg002581(GO:0000220)
cellular_component	RNA cap binding complex	GO:0034518	2	ACg007376(GO:0005846);ACg001558(GO:0005845)
cellular_component	PTW/PP1 phosphatase complex	GO:0072357	1	ACg000228(GO:0072357)
cellular_component	mRNA cleavage factor complex	GO:0005849	9	ACg007888(GO:0005849);ACg000737(GO:0005847);ACg000059(GO:0005849);ACg000388(GO:0005849);ACg009038(GO:0005847);ACg000302(GO:0005847);ACg000493(GO:0005847);ACg002856(GO:0005847);ACg004588(GO:0005847)
cellular_component	P-TEFb-cap methyltransferase complex	GO:0070693	1	ACg001108(GO:0070693)
cellular_component	cilium	GO:0005929	4	ACg007595(GO:0001750);ACg000682(GO:0005929);ACg005935(GO:0032391);ACg003899(GO:0035253)
cellular_component	proton-transporting ATP synthase complex	GO:0045259	6	ACg004634(GO:0000276,GO:0045263);ACg004891(GO:0000274);ACg003618(GO:0000274);ACg000253(GO:0000274);ACg005597(GO:0000276);ACg004272(GO:0005756)
cellular_component	Ski complex	GO:0055087	2	ACg008028(GO:0055087);ACg008029(GO:0055087)
cellular_component	ciliary rootlet	GO:0035253	1	ACg003899(GO:0035253)
cellular_component	ER membrane insertion complex	GO:0072379	1	ACg007736(GO:0072380)
cellular_component	respiratory chain complex I	GO:0045271	6	ACg006277(GO:0045271,GO:0005747);ACg003485(GO:0042652);ACg001099(GO:0005747);ACg002283(GO:0005747);ACg005585(GO:0042652);ACg006457(GO:0042652)
cellular_component	mitochondrial respiratory chain complex II	GO:0005749	3	ACg008860(GO:0005749);ACg001164(GO:0005749);ACg007272(GO:0005749)
cellular_component	terminal bouton	GO:0043195	1	ACg002843(GO:0043195)
cellular_component	catalytic complex	GO:1902494	117	ACg004146(GO:0034245);ACg006379(GO:0034967,GO:0070210);ACg003161(GO:0000015);ACg003616(GO:0070824);ACg003800(GO:0000307);ACg001659(GO:0005665,GO:0005736,GO:0005666);ACg003255(GO:0034245);ACg005415(GO:0005669);ACg002757(GO:0031533);ACg004523(GO:0005971);ACg009038(GO:0000164);ACg007699(GO:0000159);ACg006705(GO:0000124);ACg008028(GO:0016593);ACg006570(GO:0016593);ACg001164(GO:0005749);ACg001496(GO:0…
cellular_component	extrinsic component of plasma membrane	GO:0019897	3	ACg004848(GO:0019897);ACg002158(GO:0005834);ACg002995(GO:0005834)
cellular_component	contractile ring	GO:0070938	4	ACg004303(GO:0000142);ACg007151(GO:0005826);ACg004555(GO:0000142);ACg008660(GO:0005826)
cellular_component	chromosome, centromeric region	GO:0000775	19	ACg004461(GO:0000776);ACg003616(GO:0005721);ACg006175(GO:0043505,GO:0000939,GO:0000780);ACg000211(GO:0000776);ACg006648(GO:0000444);ACg004731(GO:0031618);ACg002419(GO:0005721);ACg009038(GO:0000778);ACg003628(GO:0000776);ACg000328(GO:0000778);ACg006916(GO:0000776);ACg000278(GO:0000776);ACg006383(GO:0000776,GO:0000775);ACg007409(GO:0000780);ACg003761(GO:0000778,GO:0000779);ACg003620(GO:0031618);ACg…
cellular_component	translation preinitiation complex	GO:0070993	9	ACg006229(GO:0016282,GO:0033290);ACg008709(GO:0016282);ACg007245(GO:0016282);ACg002321(GO:0016282);ACg006249(GO:0016282);ACg007926(GO:0016282);ACg006979(GO:0016282,GO:0033290);ACg002780(GO:0016282);ACg001440(GO:0016282)
cellular_component	mismatch repair complex	GO:0032300	1	ACg007860(GO:0032389)
cellular_component	extrinsic component of cytoplasmic side of plasma membrane	GO:0031234	2	ACg002158(GO:0005834);ACg002995(GO:0005834)
cellular_component	nuclear part	GO:0044428	317	ACg000080(GO:0031965,GO:0005643);ACg003616(GO:0070824,GO:0030874,GO:0000790);ACg008426(GO:0008023,GO:0031298,GO:0035101,GO:0000790);ACg004962(GO:0005730);ACg001692(GO:0005730);ACg001878(GO:0005730);ACg007860(GO:0032389,GO:0005654,GO:0005730);ACg003319(GO:0000790);ACg003928(GO:0031533);ACg000563(GO:0070545);ACg000262(GO:0005730);ACg000457(GO:0005643);ACg000941(GO:0035267,GO:0032777);ACg003757(GO:0…
cellular_component	organelle envelope lumen	GO:0031970	14	ACg004146(GO:0005758);ACg003754(GO:0005758);ACg007587(GO:0005758);ACg001184(GO:0005758);ACg008611(GO:0005758);ACg006766(GO:0005758);ACg004693(GO:0042719);ACg008567(GO:0005641);ACg001003(GO:0005758);ACg002394(GO:0005758);ACg002024(GO:0005758);ACg004673(GO:0005758);ACg006334(GO:0005758);ACg001703(GO:0042719)
cellular_component	T cell receptor complex	GO:0042101	1	ACg002830(GO:0042105)
cellular_component	Elg1 RFC-like complex	GO:0031391	3	ACg003101(GO:0031391);ACg004963(GO:0031391);ACg008356(GO:0031391)
cellular_component	cell leading edge	GO:0031252	5	ACg004990(GO:0001726,GO:0030027);ACg008396(GO:0001726,GO:0030027);ACg003628(GO:0001726);ACg001271(GO:0030027);ACg006899(GO:0030027)
cellular_component	apical plasma membrane	GO:0016324	1	ACg003919(GO:0016324)
cellular_component	mitochondrial ribosome	GO:0005761	25	ACg008762(GO:0005762);ACg002623(GO:0005762);ACg002988(GO:0005762);ACg000319(GO:0005761);ACg004558(GO:0005762);ACg007308(GO:0005762);ACg001369(GO:0005763);ACg003737(GO:0005761);ACg006762(GO:0005762);ACg008456(GO:0005761);ACg003198(GO:0005763);ACg003442(GO:0005763);ACg008379(GO:0005762);ACg002719(GO:0005762);ACg007713(GO:0005762);ACg004733(GO:0005762);ACg001341(GO:0005763);ACg007695(GO:0005762);ACg…
cellular_component	mitochondrial crista	GO:0030061	1	ACg001894(GO:0030061)
cellular_component	eukaryotic translation initiation factor 2B complex	GO:0005851	2	ACg000611(GO:0005851);ACg003625(GO:0005851)
cellular_component	cytoplasm	GO:0005737	1167	ACg001906(GO:0042645);ACg006138(GO:0005829);ACg000560(GO:0005783,GO:0005794);ACg006985(GO:0005829);ACg003255(GO:0005759,GO:0042645,GO:0034245,GO:0005739,GO:0005737);ACg000392(GO:0005829);ACg004243(GO:0005829,GO:0005778);ACg003319(GO:0005829);ACg000382(GO:0005829);ACg005413(GO:0005829,GO:0022627);ACg003705(GO:0005737);ACg000596(GO:0005829,GO:0005743);ACg003366(GO:0005798,GO:0005802);ACg004097(GO:0…
cellular_component	CURI complex	GO:0032545	1	ACg007610(GO:0032545)
cellular_component	intrinsic component of endosome membrane	GO:0031302	1	ACg004161(GO:0031303)
cellular_component	coated pit	GO:0005905	4	ACg003919(GO:0005905);ACg003811(GO:0005905);ACg008663(GO:0030132);ACg001271(GO:0005905)
cellular_component	medial cortical node	GO:0071341	1	ACg007151(GO:0071341)
cellular_component	chromosomal part	GO:0044427	83	ACg006379(GO:0034967,GO:0070210);ACg003616(GO:0033553,GO:0005721,GO:0031934,GO:0031933,GO:0030874,GO:0000790);ACg006175(GO:0043505,GO:0000939,GO:0000780);ACg003804(GO:0035861,GO:0000781,GO:0005662);ACg008426(GO:0031298,GO:0000790);ACg004731(GO:0031618);ACg009038(GO:0000778);ACg006188(GO:0005731);ACg007655(GO:0030998);ACg000328(GO:0000778);ACg006916(GO:0000776);ACg000278(GO:0000776);ACg003319(GO:0…
cellular_component	NADH dehydrogenase complex	GO:0030964	6	ACg006277(GO:0045271,GO:0005747);ACg003485(GO:0042652);ACg001099(GO:0005747);ACg002283(GO:0005747);ACg005585(GO:0042652);ACg006457(GO:0042652)
cellular_component	nuclear pore nuclear basket	GO:0044615	2	ACg005394(GO:0044615);ACg006916(GO:0044615)
cellular_component	cell division site	GO:0032153	51	ACg006682(GO:0032153);ACg004142(GO:0032153);ACg001335(GO:0032153);ACg005426(GO:0031097);ACg007424(GO:0032153);ACg007944(GO:0031097,GO:0032153);ACg000328(GO:0031097);ACg000814(GO:0032153);ACg000102(GO:0032153);ACg003319(GO:0032153);ACg002157(GO:0032153);ACg001203(GO:0032153);ACg004303(GO:0000142,GO:0032177);ACg006262(GO:0032153);ACg008660(GO:0005826);ACg004355(GO:0032153);ACg004776(GO:0032153);ACg…
cellular_component	mating projection tip	GO:0043332	21	ACg003819(GO:0043332);ACg000457(GO:0043332);ACg008812(GO:0043332);ACg004142(GO:0043332);ACg007698(GO:0043332);ACg004171(GO:0043332);ACg005573(GO:0043332);ACg002852(GO:0043332);ACg001042(GO:0043332);ACg004866(GO:0043332);ACg003047(GO:0043332);ACg002157(GO:0043332);ACg002426(GO:0043332);ACg006577(GO:0043332);ACg007033(GO:0043332);ACg001711(GO:0043332);ACg002917(GO:0043332);ACg006144(GO:0043332);ACg…
cellular_component	AP-type membrane coat adaptor complex	GO:0030119	2	ACg004758(GO:0030121);ACg007064(GO:0030131)
cellular_component	viral capsid	GO:0019028	1	ACg000704(GO:0019013)
cellular_component	organelle lumen	GO:0043233	284	ACg000319(GO:0042645,GO:0005761);ACg004558(GO:0005762);ACg001906(GO:0042645);ACg003616(GO:0070824,GO:0030874,GO:0000790);ACg003255(GO:0005759,GO:0042645);ACg008426(GO:0008023,GO:0031298,GO:0035101,GO:0000790);ACg004962(GO:0005730);ACg001692(GO:0005730);ACg001878(GO:0005730);ACg007860(GO:0005654,GO:0005730);ACg003319(GO:0000790);ACg001466(GO:0042645);ACg006014(GO:0005759);ACg000563(GO:0070545);ACg…
cellular_component	ubiquitin ligase complex	GO:0000151	15	ACg006238(GO:0080008);ACg004461(GO:0080008);ACg005342(GO:0000151,GO:0031461);ACg001546(GO:0019005);ACg003620(GO:0043494);ACg006487(GO:0000151);ACg001388(GO:0000151);ACg002457(GO:0000151);ACg001129(GO:0000151);ACg008864(GO:0019005);ACg003317(GO:0005680);ACg003325(GO:0000151);ACg001837(GO:0000151);ACg003927(GO:0019005);ACg007810(GO:0033503)
cellular_component	Lid2 complex	GO:0048189	1	ACg006197(GO:0048189)
cellular_component	Cdc48p-Npl4p-Ufd1p AAA ATPase complex	GO:0034098	2	ACg009112(GO:0034098);ACg003908(GO:0034098)
cellular_component	Mre11 complex	GO:0030870	2	ACg007863(GO:0030870);ACg002432(GO:0030870)
cellular_component	ER membrane protein complex	GO:0072546	2	ACg006353(GO:0072546);ACg001640(GO:0072546)
cellular_component	midbody	GO:0030496	1	ACg007963(GO:0030496)
cellular_component	AMP-activated protein kinase complex	GO:0031588	1	ACg008567(GO:0031588)
cellular_component	mitochondrial proton-transporting ATP synthase, central stalk	GO:0005756	1	ACg004272(GO:0005756)
cellular_component	mitochondrial proton-transporting ATP synthase, stator stalk	GO:0000274	3	ACg004891(GO:0000274);ACg003618(GO:0000274);ACg000253(GO:0000274)
cellular_component	cleavage apparatus septin structure	GO:0032161	7	ACg001370(GO:0000144);ACg001711(GO:0000144);ACg004303(GO:0032177);ACg002440(GO:0000144);ACg008956(GO:0032177);ACg008553(GO:0000144);ACg004042(GO:0000144)
cellular_component	endoplasmic reticulum membrane	GO:0005789	21	ACg001186(GO:0008250);ACg006353(GO:0072546);ACg000162(GO:0042406);ACg005896(GO:0005789);ACg007412(GO:0031207);ACg002282(GO:0005789);ACg003908(GO:0034098);ACg003370(GO:0005789);ACg000451(GO:0005789);ACg008036(GO:0005789);ACg000706(GO:0032865);ACg004540(GO:0005789);ACg000614(GO:0005789);ACg009112(GO:0034098);ACg005649(GO:0030176);ACg002614(GO:0005789);ACg003919(GO:0005789);ACg002749(GO:0030176);ACg…
cellular_component	polysome	GO:0005844	4	ACg000751(GO:0005844);ACg000691(GO:0042788);ACg006205(GO:0042788);ACg007381(GO:0042788)
cellular_component	nuclear membrane part	GO:0044453	1	ACg003699(GO:0005639)
cellular_component	endoplasmic reticulum	GO:0005783	81	ACg007915(GO:0005783);ACg000560(GO:0005783);ACg004659(GO:0005783);ACg003370(GO:0005789);ACg001839(GO:0005783);ACg000451(GO:0005789);ACg002998(GO:0005783);ACg002368(GO:0005783);ACg000706(GO:0032865);ACg009112(GO:0034098);ACg004540(GO:0005789);ACg002773(GO:0005783);ACg005037(GO:0005783);ACg007467(GO:0005783);ACg006658(GO:0005783);ACg001858(GO:0005783);ACg002153(GO:0005783);ACg000773(GO:0005783);ACg…
cellular_component	intracellular	GO:0005622	1531	ACg001906(GO:0042645);ACg006138(GO:0005634,GO:0005829);ACg000560(GO:0005783,GO:0005634,GO:0005794);ACg006985(GO:0005634,GO:0005829);ACg003255(GO:0005759,GO:0042645,GO:0034245,GO:0005739,GO:0005737);ACg000392(GO:0005634,GO:0005829);ACg004243(GO:0005829,GO:0005778);ACg006460(GO:0005634);ACg003319(GO:0005634,GO:0044732,GO:0005829,GO:0000790);ACg000382(GO:0005829);ACg003124(GO:0005634);ACg005413(GO:0…
ACg003052(GO:0005634);ACg005896(GO:0005783,GO:0005874,GO:0005789);ACg005419(GO:0005634,GO:0005829,GO:0032541);ACg001738(GO:0005759,GO:0005739);ACg008901(GO:0005742);ACg005546(GO:0005829);ACg001435(GO:0005778);ACg005401(GO:0035267,GO:0005634,GO:0005829,GO:0005737);ACg005113(GO:0005634);ACg001290(GO:0005759);ACg003199(GO:0005634,GO:0000324,GO:0005739);ACg006552(GO:0005634,GO:0005829);ACg004548(GO:0…
cellular_component	proton-transporting V-type ATPase, V1 domain	GO:0033180	2	ACg007715(GO:0033180);ACg001794(GO:0033180)
cellular_component	Prp19 complex	GO:0000974	4	ACg001837(GO:0000974);ACg001927(GO:0000974);ACg007750(GO:0000974);ACg005116(GO:0000974)
cellular_component	heterotrimeric G-protein complex	GO:0005834	2	ACg002158(GO:0005834);ACg002995(GO:0005834)
cellular_component	external encapsulating structure	GO:0030312	159	ACg003161(GO:0009277,GO:0030446,GO:0030445);ACg003230(GO:0030446);ACg008551(GO:0005618);ACg003099(GO:0005618);ACg004546(GO:0005618);ACg003957(GO:0005618);ACg008657(GO:0005618);ACg000382(GO:0005618);ACg005309(GO:0005618);ACg006090(GO:0005618);ACg001232(GO:0005618);ACg003794(GO:0005618);ACg003247(GO:0005618);ACg008702(GO:0005618);ACg001397(GO:0005618);ACg004666(GO:0005618);ACg001880(GO:0005618);ACg…
cellular_component	hyaluranon cable	GO:0036117	1	ACg006463(GO:0036117)
cellular_component	respiratory chain complex II	GO:0045273	3	ACg008860(GO:0005749);ACg001164(GO:0005749);ACg007272(GO:0005749)
cellular_component	nuclear pore outer ring	GO:0031080	1	ACg000278(GO:0031080)
cellular_component	HICS complex	GO:0044697	1	ACg003047(GO:0044697)
cellular_component	mitochondrial respiratory chain complex IV	GO:0005751	2	ACg001378(GO:0005751);ACg000446(GO:0005751)
cellular_component	proteasome core complex, beta-subunit complex	GO:0019774	5	ACg007030(GO:0019774);ACg003952(GO:0019774);ACg007851(GO:0019774);ACg000672(GO:0019774);ACg000004(GO:0019774)
cellular_component	glucosidase II complex	GO:0017177	1	ACg000270(GO:0017177)
cellular_component	proton-transporting V-type ATPase complex	GO:0033176	3	ACg007715(GO:0033180);ACg001794(GO:0033180);ACg002581(GO:0000220)
cellular_component	membrane raft	GO:0045121	4	ACg005945(GO:0045121);ACg001772(GO:0045121);ACg002917(GO:0045121);ACg008712(GO:0045121)
cellular_component	replication fork protection complex	GO:0031298	8	ACg008180(GO:0031298);ACg001779(GO:0031298);ACg008175(GO:0031298);ACg008176(GO:0031298);ACg008426(GO:0031298);ACg007353(GO:0031298);ACg008124(GO:0031298);ACg005811(GO:0031298)
cellular_component	podosome	GO:0002102	1	ACg004990(GO:0002102)
cellular_component	nuclear cap binding complex	GO:0005846	1	ACg007376(GO:0005846)
cellular_component	cellular bud neck	GO:0005935	27	ACg001370(GO:0000144);ACg001344(GO:0005935);ACg008812(GO:0005935);ACg007698(GO:0005935);ACg008411(GO:0005935);ACg004171(GO:0005935);ACg005573(GO:0005935);ACg004546(GO:0005935);ACg000666(GO:0005935);ACg002440(GO:0000144);ACg009038(GO:0005935);ACg008956(GO:0032177);ACg003047(GO:0005935);ACg000297(GO:0005935);ACg004555(GO:0000142);ACg004042(GO:0000144);ACg001711(GO:0000144);ACg007409(GO:0005935);ACg…
cellular_component	thylakoid	GO:0009579	1	ACg005800(GO:0009579)
cellular_component	transcription factor complex	GO:0005667	29	ACg003577(GO:0005675);ACg004592(GO:0030907);ACg002826(GO:0000126);ACg003757(GO:0005675);ACg001066(GO:0005667);ACg005415(GO:0005669);ACg007398(GO:0005669);ACg003571(GO:0005667);ACg006525(GO:0005673);ACg003903(GO:0000127);ACg007195(GO:0005669);ACg000294(GO:0000127);ACg002227(GO:0005667);ACg000329(GO:0030907);ACg004321(GO:0005669);ACg005203(GO:0000500);ACg000745(GO:0016602);ACg007224(GO:0000127);ACg…
cellular_component	intrinsic component of organelle membrane	GO:0031300	20	ACg003699(GO:0005639);ACg002716(GO:0031307);ACg006353(GO:0072546);ACg008242(GO:0005779);ACg003869(GO:0031304);ACg008456(GO:0032592);ACg000005(GO:0030173);ACg002091(GO:0031307);ACg005340(GO:0030173);ACg000706(GO:0031307);ACg000441(GO:0031305);ACg003671(GO:0031305);ACg004161(GO:0031303);ACg005649(GO:0030176);ACg002749(GO:0030176);ACg003356(GO:0071627);ACg002697(GO:0031307);ACg000487(GO:0031307);ACg…
cellular_component	TOR complex	GO:0038201	2	ACg007472(GO:0031931,GO:0031932);ACg001081(GO:0031932)
cellular_component	cytoskeletal part	GO:0044430	99	ACg004990(GO:0002102);ACg003834(GO:0005815,GO:0005875,GO:0000235);ACg008426(GO:0044732);ACg004443(GO:0005819);ACg009038(GO:0005816);ACg007655(GO:0044732);ACg000328(GO:0044732);ACg005936(GO:0016459);ACg001062(GO:0044732,GO:0005819);ACg007860(GO:0005813);ACg003319(GO:0044732);ACg003328(GO:0005875,GO:0005874);ACg000892(GO:0044732);ACg007033(GO:0030479);ACg000496(GO:0005874,GO:0005881);ACg004303(GO:0…
cellular_component	anchored component of plasma membrane	GO:0046658	1	ACg006061(GO:0046658)
cellular_component	actomyosin contractile ring	GO:0005826	4	ACg004303(GO:0000142);ACg007151(GO:0005826);ACg004555(GO:0000142);ACg008660(GO:0005826)
cellular_component	primary cell septum	GO:0000936	1	ACg001772(GO:0000936)
cellular_component	multi-eIF complex	GO:0043614	3	ACg004408(GO:0043614);ACg005879(GO:0043614);ACg007372(GO:0043614)
cellular_component	prefoldin complex	GO:0016272	6	ACg007265(GO:0016272);ACg003222(GO:0016272);ACg005339(GO:0016272);ACg004389(GO:0016272);ACg003012(GO:0016272);ACg006281(GO:0016272)
cellular_component	Golgi apparatus part	GO:0044431	24	ACg006897(GO:0030126);ACg008458(GO:0005795,GO:0000139);ACg008727(GO:0017119);ACg004990(GO:0000139);ACg001657(GO:0005802);ACg004758(GO:0030121);ACg002862(GO:0030126);ACg003471(GO:0017119);ACg005286(GO:0005802);ACg003370(GO:0005795);ACg003732(GO:0031985);ACg000005(GO:0030173);ACg000814(GO:0030140);ACg005340(GO:0030173);ACg001347(GO:0000139);ACg003860(GO:0000938);ACg008663(GO:0030130);ACg004161(GO:0…
cellular_component	side of membrane	GO:0098552	2	ACg001426(GO:0009898);ACg001203(GO:0009898)
cellular_component	integral component of membrane	GO:0016021	101	ACg001916(GO:0005643);ACg000080(GO:0005643);ACg004659(GO:0016021);ACg003370(GO:0016021);ACg008229(GO:0005887);ACg006916(GO:0044615);ACg000278(GO:0005643,GO:0031080);ACg002368(GO:0016021);ACg001945(GO:0005643);ACg002091(GO:0031307,GO:0016021);ACg007132(GO:0016021);ACg000706(GO:0031307);ACg007430(GO:0016021);ACg000441(GO:0016021,GO:0031305);ACg001378(GO:0016021);ACg000773(GO:0016021);ACg002682(GO:0…
cellular_component	spitzenkorper	GO:0031521	4	ACg005422(GO:0031521);ACg003732(GO:0031521);ACg005573(GO:0031521);ACg001335(GO:0031521)
cellular_component	proteasome complex	GO:0000502	27	ACg008138(GO:0019773,GO:0034515);ACg000674(GO:0019773,GO:0000502,GO:0005839);ACg001127(GO:0000502);ACg005611(GO:0000502);ACg007851(GO:0019774);ACg000841(GO:0008540);ACg002002(GO:0000502,GO:0005838,GO:0008540);ACg000422(GO:0008541,GO:0000502);ACg000309(GO:0019773);ACg007717(GO:0000502,GO:0022624);ACg007377(GO:0005838,GO:0008540);ACg000304(GO:0019773);ACg002430(GO:0000502);ACg000004(GO:0019774);ACg…
cellular_component	site of polarized growth	GO:0030427	53	ACg006897(GO:0001411);ACg004142(GO:0030427,GO:0043332);ACg004171(GO:0005934,GO:0043332,GO:0005935);ACg001335(GO:0031521);ACg004546(GO:0005935);ACg000666(GO:0005934,GO:0005935);ACg002852(GO:0043332);ACg001042(GO:0043332,GO:0005934);ACg009038(GO:0005935);ACg008009(GO:0001411);ACg003732(GO:0031521);ACg005936(GO:0001411);ACg000102(GO:0035838);ACg002157(GO:0005934,GO:0043332);ACg002426(GO:0001411,GO:0…
cellular_component	protein phosphatase type 2A complex	GO:0000159	3	ACg007409(GO:0000159);ACg004572(GO:0000159);ACg007699(GO:0000159)
cellular_component	cell tip	GO:0051286	38	ACg004142(GO:0051286,GO:0051285);ACg001335(GO:0051286,GO:0051285);ACg005426(GO:0051285);ACg007424(GO:0051286);ACg007944(GO:0051286,GO:0051285);ACg000102(GO:0051286,GO:0035838);ACg002157(GO:0051286);ACg001203(GO:0051286,GO:0035838,GO:0051285);ACg004303(GO:0051285);ACg006262(GO:0051286);ACg008660(GO:0035838);ACg004934(GO:0051286);ACg004993(GO:0051286,GO:0035838);ACg004776(GO:0051286);ACg003588(GO:0…
cellular_component	mitochondrial proton-transporting ATP synthase complex, coupling factor F(o)	GO:0000276	5	ACg004634(GO:0000276);ACg004891(GO:0000274);ACg003618(GO:0000274);ACg000253(GO:0000274);ACg005597(GO:0000276)
cellular_component	pore complex	GO:0046930	19	ACg005394(GO:0044612,GO:0044615);ACg000457(GO:0005643);ACg001916(GO:0005643);ACg000080(GO:0005643);ACg006807(GO:0005643);ACg002567(GO:0005643);ACg006520(GO:0005643);ACg002308(GO:0005643,GO:0044613);ACg008435(GO:0005643);ACg000676(GO:0005643);ACg006916(GO:0044615);ACg000278(GO:0005643,GO:0031080);ACg001945(GO:0005643);ACg005881(GO:0005643);ACg007967(GO:0005643);ACg007259(GO:0005643);ACg002682(GO:0…
cellular_component	ribosomal subunit	GO:0044391	54	ACg008762(GO:0005762);ACg002460(GO:0022625);ACg002988(GO:0005762);ACg004558(GO:0005762);ACg001369(GO:0005763);ACg006762(GO:0005762);ACg003198(GO:0005763);ACg003173(GO:0022625);ACg004962(GO:0022627);ACg008024(GO:0022625);ACg001278(GO:0022627);ACg001452(GO:0022625);ACg002719(GO:0005762);ACg005962(GO:0022625);ACg007713(GO:0005762);ACg004733(GO:0005762);ACg005413(GO:0022627);ACg007695(GO:0005762);ACg…
cellular_component	extrinsic component of endoplasmic reticulum membrane	GO:0042406	1	ACg000162(GO:0042406)
cellular_component	succinate dehydrogenase complex	GO:0045281	3	ACg008860(GO:0005749);ACg001164(GO:0005749);ACg007272(GO:0005749)
cellular_component	CCR4-NOT core complex	GO:0030015	3	ACg001150(GO:0030015);ACg007966(GO:0030015);ACg007298(GO:0030015)
cellular_component	organelle membrane contact site	GO:0044232	1	ACg000706(GO:0032865)
cellular_component	organelle membrane	GO:0031090	175	ACg006897(GO:0030126);ACg001916(GO:0031965);ACg000080(GO:0031965);ACg003642(GO:0005742);ACg000891(GO:0005743);ACg000451(GO:0005789);ACg002843(GO:0010008);ACg003732(GO:0005741);ACg004243(GO:0005778);ACg006916(GO:0031965);ACg000706(GO:0032865,GO:0031307);ACg009112(GO:0034098,GO:0036266);ACg004540(GO:0005789);ACg007752(GO:0031966);ACg000441(GO:0097249,GO:0031966,GO:0031305);ACg000596(GO:0005743);ACg…
cellular_component	Cdc42 GTPase complex	GO:0071521	2	ACg001203(GO:0071521);ACg004142(GO:0071521)
cellular_component	integral component of endoplasmic reticulum membrane	GO:0030176	4	ACg002749(GO:0030176);ACg006353(GO:0072546);ACg005649(GO:0030176);ACg001640(GO:0072546)
cellular_component	translation release factor complex	GO:0018444	2	ACg001197(GO:0018444);ACg000456(GO:0018444)
cellular_component	proteasome core complex, alpha-subunit complex	GO:0019773	6	ACg008138(GO:0019773);ACg000674(GO:0019773);ACg000304(GO:0019773);ACg000207(GO:0019773);ACg003759(GO:0019773);ACg000309(GO:0019773)
cellular_component	lamellipodium	GO:0030027	4	ACg004990(GO:0030027);ACg008396(GO:0030027);ACg001271(GO:0030027);ACg006899(GO:0030027)
cellular_component	mitochondrial membrane part	GO:0044455	46	ACg004891(GO:0000274);ACg002716(GO:0005742,GO:0031307);ACg003642(GO:0005742);ACg005585(GO:0042652);ACg004272(GO:0005756);ACg008761(GO:0044284);ACg008687(GO:0005750);ACg002091(GO:0031307);ACg000706(GO:0032865,GO:0031307);ACg009112(GO:0036266);ACg008688(GO:0005744);ACg008395(GO:0005750);ACg001164(GO:0005749);ACg000441(GO:0097249,GO:0031305);ACg007467(GO:0031314);ACg001378(GO:0005751);ACg002011(GO:0…
cellular_component	fumarate reductase complex	GO:0045283	3	ACg008860(GO:0005749);ACg001164(GO:0005749);ACg007272(GO:0005749)
cellular_component	cation channel complex	GO:0034703	2	ACg000682(GO:0034703);ACg007032(GO:0034704)
cellular_component	FHF complex	GO:0070695	1	ACg007707(GO:0070695)
cellular_component	synaptic vesicle	GO:0008021	1	ACg001207(GO:0008021,GO:0030672)
cellular_component	PAS complex	GO:0070772	1	ACg002986(GO:0070772)
cellular_component	intracellular part	GO:0044424	1508	ACg001906(GO:0042645);ACg006138(GO:0005634,GO:0005829);ACg000560(GO:0005783,GO:0005634,GO:0005794);ACg006985(GO:0005634,GO:0005829);ACg003255(GO:0005759,GO:0042645,GO:0034245,GO:0005739,GO:0005737);ACg000392(GO:0005634,GO:0005829);ACg004243(GO:0005829,GO:0005778);ACg006460(GO:0005634);ACg003319(GO:0005634,GO:0044732,GO:0005829,GO:0000790);ACg000382(GO:0005829);ACg003124(GO:0005634);ACg005413(GO:0…
0005634,GO:0005730);ACg000107(GO:0005759,GO:0009514);ACg002958(GO:0005634,GO:0005829);ACg002589(GO:0005829);ACg005684(GO:0005783,GO:0000329,GO:0005770,GO:0005794);ACg002488(GO:0030479);ACg002306(GO:0005829);ACg003256(GO:0005634);ACg001612(GO:0005840);ACg003386(GO:0005634,GO:0005829);ACg002665(GO:0005634,GO:0005829);ACg002780(GO:0016282,GO:0071540,GO:0005829);ACg002422(GO:0005814,GO:0005730);ACg00…
cellular_component	extrinsic component of mitochondrial outer membrane	GO:0031315	1	ACg002011(GO:0031315)
cellular_component	PeBoW complex	GO:0070545	3	ACg001655(GO:0070545);ACg000563(GO:0070545);ACg005982(GO:0070545)
cellular_component	small nucleolar ribonucleoprotein complex	GO:0005732	5	ACg008658(GO:0005732);ACg006537(GO:0005732);ACg002557(GO:0005732);ACg000204(GO:0005732);ACg002865(GO:0005732)
cellular_component	MMXD complex	GO:0071817	1	ACg000905(GO:0071817)
cellular_component	proteasome regulatory particle, lid subcomplex	GO:0008541	2	ACg003891(GO:0008541);ACg000422(GO:0008541)
cellular_component	WASH complex	GO:0071203	2	ACg002737(GO:0071203);ACg002157(GO:0071203)
cellular_component	proton-transporting ATP synthase complex, catalytic core F(1)	GO:0045261	1	ACg004272(GO:0005756)
cellular_component	basal part of cell	GO:0045178	1	ACg003919(GO:0009925)
cellular_component	exon-exon junction complex	GO:0035145	1	ACg007959(GO:0035145)
cellular_component	oligosaccharyltransferase complex	GO:0008250	2	ACg001186(GO:0008250);ACg006886(GO:0008250)
cellular_component	ciliary part	GO:0044441	1	ACg003899(GO:0035253)
cellular_component	septin complex	GO:0031105	4	ACg001370(GO:0031105);ACg001711(GO:0031105);ACg002440(GO:0031105);ACg004042(GO:0031105)
cellular_component	intrinsic component of nuclear inner membrane	GO:0031229	1	ACg003699(GO:0005639)
cellular_component	external encapsulating structure part	GO:0044462	4	ACg007080(GO:0043188);ACg001772(GO:0005621);ACg000542(GO:0010339);ACg002489(GO:0043188)
cellular_component	TRAMP complex	GO:0031499	1	ACg007965(GO:0031499)
cellular_component	intracellular immature spore	GO:0042763	3	ACg007430(GO:0005628);ACg002651(GO:0005628);ACg002580(GO:0005628)
cellular_component	cytoplasmic vesicle	GO:0031410	28	ACg005321(GO:0045335);ACg006897(GO:0030126);ACg004990(GO:0030665);ACg003811(GO:0030125);ACg002376(GO:0031164,GO:0000331);ACg004758(GO:0030121);ACg002862(GO:0030126);ACg003791(GO:0045335);ACg001271(GO:0030139);ACg003628(GO:0030659);ACg000814(GO:0030140);ACg003860(GO:0000938);ACg001772(GO:0030134);ACg005037(GO:0031410);ACg008663(GO:0030130);ACg002995(GO:0045335);ACg003142(GO:0045009);ACg003366(GO:0…
cellular_component	nonhomologous end joining complex	GO:0070419	1	ACg004653(GO:0005958)
cellular_component	protein acetyltransferase complex	GO:0031248	17	ACg000941(GO:0035267,GO:0032777);ACg002485(GO:0043189);ACg001241(GO:0000124,GO:0005671,GO:0046695);ACg000011(GO:0035267);ACg006124(GO:0035267);ACg004321(GO:0000124);ACg006705(GO:0000124);ACg000562(GO:0035267);ACg001496(GO:0000124,GO:0046695);ACg005401(GO:0035267);ACg006681(GO:0005671);ACg002572(GO:0000124);ACg001213(GO:0000123);ACg000631(GO:0000124);ACg006336(GO:0031416);ACg003570(GO:0035267,GO:0…
cellular_component	SWI/SNF superfamily-type complex	GO:0070603	16	ACg005467(GO:0016586);ACg003175(GO:0000812,GO:0031011);ACg002062(GO:0000812);ACg006124(GO:0000812);ACg005397(GO:0016586,GO:0016514);ACg000137(GO:0000812,GO:0031011);ACg000562(GO:0071564,GO:0031011,GO:0016514);ACg003016(GO:0016589);ACg004508(GO:0016586);ACg007101(GO:0031011);ACg001694(GO:0031011);ACg005917(GO:0016586);ACg008681(GO:0016586);ACg008315(GO:0000812);ACg004798(GO:0031011);ACg006089(GO:0…
cellular component	cellular_component	GO:0005575	1	ACg004445(GO:0005575)
cellular_component	growing cell tip	GO:0035838	6	ACg004993(GO:0035838);ACg001203(GO:0035838);ACg008812(GO:0035838);ACg002580(GO:0035838);ACg000102(GO:0035838);ACg008660(GO:0035838)
cellular_component	COP9 signalosome	GO:0008180	4	ACg008706(GO:0008180);ACg001778(GO:0008180);ACg000864(GO:0008180);ACg006151(GO:0008180)
cellular_component	basal plasma membrane	GO:0009925	1	ACg003919(GO:0009925)
cellular_component	DNA packaging complex	GO:0044815	4	ACg008180(GO:0000788);ACg004610(GO:0000796);ACg006175(GO:0043505);ACg008175(GO:0000788)
cellular_component	endoplasmic reticulum part	GO:0044432	28	ACg001186(GO:0008250);ACg006353(GO:0072546);ACg000162(GO:0042406);ACg005896(GO:0005789);ACg000270(GO:0017177);ACg007412(GO:0031207);ACg002282(GO:0005789);ACg003908(GO:0034098);ACg003370(GO:0005789);ACg005419(GO:0032541);ACg000451(GO:0005789);ACg008150(GO:0097038,GO:0032541);ACg008036(GO:0005789);ACg000706(GO:0032865);ACg009112(GO:0034098);ACg000614(GO:0005789);ACg004540(GO:0005789);ACg003013(GO:0…
cellular_component	spindle midzone	GO:0051233	1	ACg005604(GO:0051233)
cellular_component	ESCRT III complex	GO:0000815	4	ACg000521(GO:0000815);ACg006162(GO:0000815);ACg000526(GO:0000815);ACg000475(GO:0000815)
cellular_component	HOPS complex	GO:0030897	2	ACg007707(GO:0030897);ACg004023(GO:0030897)
cellular_component	microfibril	GO:0001527	1	ACg005291(GO:0001527)
cellular_component	plasma membrane region	GO:0098590	1	ACg003919(GO:0016324,GO:0009925)
cellular_component	plasma membrane part	GO:0044459	15	ACg001426(GO:0009898);ACg001203(GO:0009898);ACg005573(GO:0000148);ACg008663(GO:0030132);ACg002995(GO:0005834);ACg003919(GO:0016324,GO:0009925);ACg005723(GO:0005887);ACg000689(GO:0005887);ACg006061(GO:0046658);ACg004848(GO:0019897);ACg008229(GO:0005887);ACg005124(GO:0032178);ACg003047(GO:0044459);ACg002158(GO:0005834);ACg002830(GO:0042105)
cellular_component	integral component of plasma membrane	GO:0005887	3	ACg005723(GO:0005887);ACg000689(GO:0005887);ACg008229(GO:0005887)
cellular_component	rough endoplasmic reticulum membrane	GO:0030867	1	ACg007412(GO:0031207)
cellular_component	extrinsic component of membrane	GO:0019898	9	ACg002011(GO:0031315,GO:0031314);ACg007336(GO:0019898);ACg008382(GO:0019898);ACg004848(GO:0019897);ACg007467(GO:0031314);ACg002815(GO:0019898);ACg002158(GO:0005834);ACg000162(GO:0042406);ACg002995(GO:0005834)
cellular_component	TORC1 complex	GO:0031931	1	ACg007472(GO:0031931)
cellular_component	neuron projection	GO:0043005	5	ACg001156(GO:0030425,GO:0030424);ACg002843(GO:0043195);ACg007699(GO:0030425);ACg001271(GO:0043005);ACg007405(GO:0030425)
cellular_component	plasma membrane	GO:0005886	174	ACg002259(GO:0005886);ACg000025(GO:0005886);ACg003161(GO:0005886);ACg003099(GO:0005886);ACg003642(GO:0005886);ACg001271(GO:0005886);ACg003957(GO:0005886);ACg000352(GO:0005886);ACg005912(GO:0005886);ACg003732(GO:0005886);ACg006168(GO:0005886);ACg002437(GO:0005886);ACg000382(GO:0005886);ACg002476(GO:0005886);ACg000626(GO:0005886);ACg001232(GO:0005886);ACg007430(GO:0005886);ACg003081(GO:0005886);ACg…
cellular_component	Pwp2p-containing subcomplex of 90S preribosome	GO:0034388	2	ACg003488(GO:0034388);ACg005458(GO:0034388)
cellular_component	respiratory chain complex III	GO:0045275	4	ACg008919(GO:0005750);ACg008395(GO:0005750);ACg005803(GO:0005750);ACg008687(GO:0005750)
cellular_component	bounding membrane of organelle	GO:0098588	87	ACg006897(GO:0030126);ACg004990(GO:0030665,GO:0000139);ACg003642(GO:0005742);ACg004758(GO:0030121);ACg000475(GO:0000815);ACg003370(GO:0005789);ACg000451(GO:0005789);ACg002843(GO:0010008);ACg003732(GO:0005741);ACg004243(GO:0005778);ACg002091(GO:0031307,GO:0005741);ACg000706(GO:0032865,GO:0031307);ACg009112(GO:0034098,GO:0036266);ACg004540(GO:0005789);ACg003919(GO:0005789);ACg003356(GO:0071627);ACg…
cellular_component	clathrin coat	GO:0030118	4	ACg003811(GO:0030125);ACg004758(GO:0030121);ACg008663(GO:0030132,GO:0030130);ACg007064(GO:0030131)
cellular_component	cellular bud neck septin structure	GO:0000399	7	ACg001370(GO:0000144);ACg001711(GO:0000144);ACg004303(GO:0032177);ACg002440(GO:0000144);ACg008956(GO:0032177);ACg008553(GO:0000144);ACg004042(GO:0000144)
cellular_component	somatodendritic compartment	GO:0036477	3	ACg001156(GO:0030425);ACg007699(GO:0030425,GO:0043025);ACg007405(GO:0030425,GO:0043025)
cellular_component	intrinsic component of Golgi membrane	GO:0031228	2	ACg000005(GO:0030173);ACg005340(GO:0030173)
cellular_component	prospore membrane	GO:0005628	3	ACg007430(GO:0005628);ACg002651(GO:0005628);ACg002580(GO:0005628)
cellular_component	mitochondrial outer membrane translocase complex	GO:0005742	4	ACg002716(GO:0005742);ACg003642(GO:0005742);ACg008901(GO:0005742);ACg000487(GO:0005742)
cellular_component	spliceosomal complex	GO:0005681	28	ACg002846(GO:0005684);ACg003750(GO:0005681);ACg006521(GO:0005681);ACg000473(GO:0005681,GO:0071013);ACg004417(GO:0005684,GO:0005681);ACg001769(GO:0005681);ACg005330(GO:0005681);ACg003114(GO:0005681);ACg003011(GO:0005681);ACg001837(GO:0071013);ACg001804(GO:0005681,GO:0071013);ACg001775(GO:0005681);ACg003884(GO:0005681);ACg003652(GO:0071004);ACg006214(GO:0005681);ACg002566(GO:0071011);ACg002619(GO:0…
cellular_component	vacuolar part	GO:0044437	20	ACg008458(GO:0000329);ACg005684(GO:0000329);ACg000363(GO:0000329);ACg002376(GO:0031164);ACg002581(GO:0000220);ACg002986(GO:0005774,GO:0000329,GO:0070772);ACg005500(GO:0000329);ACg008382(GO:0000329);ACg004853(GO:0000329);ACg004887(GO:0000329);ACg005019(GO:0000329);ACg007811(GO:0005774);ACg004023(GO:0005774);ACg003194(GO:0005774);ACg001875(GO:0000329);ACg008196(GO:0000329);ACg002024(GO:0000329);ACg…
cellular_component	intracellular non-membrane-bounded organelle	GO:0043232	379	ACg000319(GO:0042645,GO:0005761);ACg004558(GO:0005762);ACg001906(GO:0042645);ACg003616(GO:0033553,GO:0005721,GO:0031934,GO:0031933,GO:0030874,GO:0000790);ACg003255(GO:0042645);ACg008426(GO:0044732,GO:0031298,GO:0000790);ACg004962(GO:0005730,GO:0022627);ACg001692(GO:0005840,GO:0005730);ACg005936(GO:0016459);ACg001878(GO:0005730);ACg007860(GO:0005730,GO:0005813);ACg003319(GO:0044732,GO:0000790);ACg…
cellular_component	ion channel complex	GO:0034702	2	ACg000682(GO:0034703);ACg007032(GO:0034704)
cellular_component	mitochondrial respiratory chain complex I, peripheral segment	GO:0042652	3	ACg003485(GO:0042652);ACg005585(GO:0042652);ACg006457(GO:0042652)
cellular component	cellular_component	GO:0005575	1	ACg003008(GO:0005575)
cellular_component	vesicle membrane	GO:0012506	9	ACg006897(GO:0030126);ACg004990(GO:0030665);ACg003811(GO:0030125);ACg004758(GO:0030121);ACg002862(GO:0030126);ACg008663(GO:0030130);ACg003628(GO:0030659);ACg001207(GO:0030670);ACg006806(GO:0030127)
cellular_component	nuclear outer membrane-endoplasmic reticulum membrane network	GO:0042175	22	ACg001186(GO:0008250);ACg006353(GO:0072546);ACg000162(GO:0042406);ACg005896(GO:0005789);ACg007412(GO:0031207);ACg002282(GO:0005789);ACg003908(GO:0034098);ACg003370(GO:0005789);ACg000451(GO:0005789);ACg008036(GO:0005789);ACg000706(GO:0032865);ACg009112(GO:0034098);ACg004540(GO:0005789);ACg000614(GO:0005789);ACg005649(GO:0030176);ACg002614(GO:0005789);ACg003919(GO:0005789);ACg002749(GO:0030176);ACg…
cellular_component	mitochondrial inner membrane presequence translocase complex	GO:0005744	7	ACg008688(GO:0005744);ACg004562(GO:0001405);ACg003795(GO:0001405);ACg004277(GO:0005744);ACg002197(GO:0001405);ACg006689(GO:0005744);ACg008336(GO:0005744)
cellular_component	CAF-1 complex	GO:0033186	1	ACg005880(GO:0033186)
cellular_component	replisome	GO:0030894	2	ACg003804(GO:0005662);ACg004147(GO:0005658)
cellular_component	molybdopterin synthase complex	GO:0019008	1	ACg002119(GO:0019008)
cellular_component	DNA polymerase processivity factor complex	GO:0044796	1	ACg009094(GO:0043626)
cellular_component	pre-replicative complex	GO:0036387	5	ACg001779(GO:0005656);ACg001826(GO:0005656);ACg006245(GO:0005656);ACg005811(GO:0005656);ACg003964(GO:0005656)
cellular_component	oxidoreductase complex	GO:1990204	17	ACg006277(GO:0045271,GO:0005747);ACg004480(GO:0045254);ACg005585(GO:0042652);ACg008687(GO:0005750);ACg008919(GO:0005750);ACg004523(GO:0005971);ACg003485(GO:0042652);ACg001418(GO:0045254);ACg008771(GO:0045254);ACg008860(GO:0005749);ACg001164(GO:0005749);ACg008395(GO:0005750);ACg005803(GO:0005750);ACg001099(GO:0005747);ACg007272(GO:0005749);ACg002283(GO:0005747);ACg006457(GO:0042652)
cellular_component	FAR/SIN/STRIPAK complex	GO:0090443	1	ACg001582(GO:0090443)
cellular_component	barrier septum	GO:0000935	4	ACg002282(GO:0000935);ACg004303(GO:0000935);ACg004865(GO:0000935);ACg004933(GO:0000935)
cellular_component	condensed chromosome inner kinetochore	GO:0000939	1	ACg006175(GO:0000939)
cellular_component	proteasome accessory complex	GO:0022624	9	ACg000100(GO:0008540);ACg000841(GO:0008540);ACg002002(GO:0005838,GO:0008540);ACg000422(GO:0008541);ACg001377(GO:0008540);ACg007377(GO:0005838,GO:0008540);ACg007717(GO:0022624);ACg003891(GO:0008541);ACg004007(GO:0022624)
cellular_component	mRNA cap binding complex	GO:0005845	1	ACg001558(GO:0005845)
cellular_component	cytochrome complex	GO:0070069	6	ACg008919(GO:0005750);ACg008395(GO:0005750);ACg005803(GO:0005750);ACg001378(GO:0005751);ACg008687(GO:0005750);ACg000446(GO:0005751)
cellular component	cellular_component	GO:0005575	1	ACg001092(GO:0005575)
Term_type	Term	GO_id	Number_of_protein	Protein_GO_list
biological_process	negative regulation of developmental process	GO:0051093	12	ACg008036(GO:0075308);ACg004949(GO:0045668);ACg008396(GO:0002762);ACg001546(GO:0010187);ACg001457(GO:0040027);ACg008029(GO:0045638);ACg001837(GO:0045665);ACg007707(GO:0050768);ACg007568(GO:0043942);ACg005914(GO:0090344);ACg002227(GO:0045665);ACg006274(GO:0043942,GO:0070794,GO:0075308)
biological_process	positive regulation of cell activation	GO:0050867	2	ACg002843(GO:0051138);ACg005914(GO:0030890)
biological_process	head development	GO:0060322	1	ACg002227(GO:0042305,GO:0007380)
biological_process	regulation of fungal-type cell wall biogenesis	GO:0032995	5	ACg007976(GO:0032995);ACg003551(GO:0032995);ACg002615(GO:0032995);ACg004572(GO:0032995);ACg005573(GO:0032995)
biological_process	positive regulation of cellular process	GO:0048522	129	ACg003954(GO:2000999);ACg007959(GO:0043065);ACg000903(GO:0045893);ACg007688(GO:0045944);ACg008426(GO:0060261,GO:0045899);ACg001271(GO:0051897);ACg000357(GO:0031142,GO:0045893);ACg002843(GO:0051138);ACg000328(GO:1902425,GO:0031031);ACg009112(GO:1900182);ACg007033(GO:0032233,GO:2000601,GO:0045010);ACg008939(GO:0045944);ACg003487(GO:0032233,GO:2000601,GO:0045010);ACg000415(GO:0045893);ACg003927(GO:2…
biological_process	regulation of antigen receptor-mediated signaling pathway	GO:0050854	1	ACg002830(GO:0050860)
biological_process	positive regulation of cellular component organization	GO:0051130	48	ACg006426(GO:0035066);ACg008426(GO:0060261,GO:0045899);ACg001848(GO:0090141);ACg003628(GO:0031116);ACg000328(GO:1902425,GO:0031031);ACg002422(GO:0046601);ACg007033(GO:0032233,GO:2000601,GO:0045010);ACg001582(GO:0031030);ACg006262(GO:0034314);ACg007467(GO:0070131);ACg003487(GO:0032233,GO:2000601,GO:0045010);ACg007356(GO:0090200);ACg007339(GO:1900111,GO:1900114);ACg002687(GO:0045899);ACg003026(GO:0…
biological_process	amino-acid betaine metabolic process	GO:0006577	2	ACg004935(GO:0009437);ACg002365(GO:0009437)
biological_process	immune response-activating signal transduction	GO:0002757	2	ACg003474(GO:0034122);ACg002830(GO:0050853,GO:0050860)
biological_process	regulation of locomotion	GO:0040012	1	ACg003474(GO:0010594)
biological_process	removal of superoxide radicals	GO:0019430	2	ACg004652(GO:0019430);ACg002468(GO:0019430)
biological_process	establishment of protein localization to membrane	GO:0090150	14	ACg000706(GO:0045040);ACg007131(GO:0045046);ACg002716(GO:0045040);ACg001838(GO:0006620);ACg003642(GO:0045040);ACg001546(GO:0006612);ACg001437(GO:0043001);ACg008464(GO:0006614);ACg006273(GO:0043001);ACg001079(GO:0045040);ACg002580(GO:0043001);ACg005400(GO:0045048);ACg002091(GO:0045040);ACg003474(GO:0090004)
biological_process	neural precursor cell proliferation	GO:0061351	2	ACg007707(GO:0022027);ACg002227(GO:0002052)
biological_process	mechanosensory behavior	GO:0007638	1	ACg000682(GO:0007638)
biological_process	negative regulation of cellular component organization	GO:0051129	23	ACg006197(GO:0051572);ACg002737(GO:0051693);ACg006379(GO:0045835);ACg004461(GO:0007094);ACg003585(GO:0060567);ACg003150(GO:0050765);ACg009038(GO:0007094);ACg007655(GO:0051573,GO:0051572,GO:0071441);ACg000259(GO:0045128);ACg002157(GO:0051016);ACg001582(GO:0031030);ACg007409(GO:0031030);ACg001400(GO:0031030,GO:0010974);ACg005425(GO:0043148);ACg004572(GO:0031030);ACg007638(GO:0032211);ACg005604(GO:0…
biological_process	blastocyst growth	GO:0001832	1	ACg001837(GO:0001833)
biological_process	regulation of hormone levels	GO:0010817	2	ACg002447(GO:0032024,GO:0046676);ACg001207(GO:0035773)
biological_process	cell-cell signaling	GO:0007267	6	ACg002843(GO:0048490);ACg002447(GO:0032024,GO:0046676);ACg003328(GO:0008582);ACg001207(GO:0035773);ACg006151(GO:0046331);ACg000270(GO:0046331)
biological_process	humoral immune response	GO:0006959	1	ACg002830(GO:0002924)
biological_process	energy derivation by oxidation of organic compounds	GO:0015980	45	ACg000107(GO:0006099);ACg005867(GO:0005978);ACg004750(GO:0005980);ACg003230(GO:0005980);ACg004480(GO:0006099);ACg004558(GO:0006099);ACg005585(GO:0019646);ACg000006(GO:0006099);ACg000352(GO:0005978);ACg008584(GO:0006123);ACg001954(GO:0019662);ACg006182(GO:0006099);ACg005912(GO:0006099);ACg009038(GO:0005977);ACg001848(GO:0005977);ACg003890(GO:0006123);ACg001805(GO:0006099);ACg007169(GO:0005978);ACg…
biological_process	regulation of nucleosome density	GO:0060303	2	ACg004195(GO:0060303);ACg001239(GO:0060303)
biological_process	root development	GO:0048364	2	ACg000100(GO:0048528,GO:0048767);ACg006519(GO:0048527)
biological_process	sex differentiation	GO:0007548	3	ACg004540(GO:0001541);ACg000101(GO:0040035);ACg004727(GO:0046660)
biological_process	nucleobase-containing small molecule metabolic process	GO:0055086	114	ACg001345(GO:0046084,GO:0006189);ACg008678(GO:0009298);ACg004272(GO:0015986);ACg000392(GO:0044205);ACg004523(GO:0009263,GO:0043173);ACg002894(GO:0043547);ACg003380(GO:0006741);ACg003732(GO:0006184);ACg001848(GO:0046034);ACg007350(GO:0009113);ACg007860(GO:0006200);ACg006777(GO:0019305);ACg001203(GO:0006184);ACg003664(GO:0006184);ACg005413(GO:0043547);ACg001164(GO:0006121);ACg000828(GO:0009220);ACg…
biological_process	positive regulation of posttranscriptional gene silencing	GO:0060148	1	ACg002288(GO:0060148)
biological_process	fatty acid derivative transport	GO:1901571	1	ACg005914(GO:0061078)
biological_process	regulation of leukocyte differentiation	GO:1902105	3	ACg002843(GO:0051138);ACg008396(GO:0002762);ACg002830(GO:0045577)
biological_process	macromolecule methylation	GO:0043414	32	ACg006197(GO:0051572,GO:0051567);ACg004146(GO:0031167);ACg007237(GO:0018364,GO:0030488);ACg003616(GO:0031060);ACg009038(GO:0006306);ACg007655(GO:0051573,GO:0051572);ACg003319(GO:0016571,GO:0034770);ACg007810(GO:0051569);ACg005689(GO:0001510);ACg003187(GO:0018027);ACg005854(GO:0016571);ACg000376(GO:0001510);ACg007339(GO:1900111,GO:1900114);ACg006655(GO:0030488);ACg007437(GO:0031167);ACg005730(GO:0…
biological_process	hyphal growth	GO:0030448	43	ACg006897(GO:0030448);ACg002716(GO:0030448);ACg005684(GO:0030448);ACg005611(GO:0030448);ACg004730(GO:0030448);ACg003642(GO:0030448);ACg005288(GO:0030448);ACg000666(GO:0030448);ACg002852(GO:0030448);ACg009038(GO:0030448);ACg008009(GO:0030448);ACg005936(GO:0030448);ACg007718(GO:0030448);ACg002426(GO:0030448);ACg004303(GO:0030448);ACg007913(GO:0030448);ACg003246(GO:0030448);ACg000203(GO:0030448);ACg…
biological_process	organ morphogenesis	GO:0009887	8	ACg000100(GO:0048455);ACg005337(GO:0060439);ACg004895(GO:0048445);ACg003834(GO:0048854);ACg002123(GO:0048446);ACg002227(GO:0060914);ACg006151(GO:0001751);ACg005887(GO:0048701)
biological_process	detection of chemical stimulus	GO:0009593	1	ACg007032(GO:0005513)
biological_process	post-embryonic morphogenesis	GO:0009886	3	ACg000100(GO:0048455);ACg004895(GO:0048445);ACg002123(GO:0048446)
biological_process	sulfide oxidation	GO:0019418	1	ACg003004(GO:0019418)
biological_process	response to karrikin	GO:0080167	1	ACg005800(GO:0080167)
biological_process	signal transduction	GO:0007165	114	ACg007257(GO:0007264);ACg004990(GO:0016601);ACg004949(GO:0032872);ACg003800(GO:0007165);ACg001271(GO:0051897,GO:0007264,GO:0035023,GO:0035556);ACg000666(GO:0007264);ACg004731(GO:0042770);ACg006080(GO:0007165);ACg002894(GO:0007165);ACg003732(GO:0007264);ACg000328(GO:0031031);ACg007699(GO:0033147);ACg006235(GO:0007165,GO:0009968);ACg000892(GO:0007165);ACg001203(GO:0032488);ACg004303(GO:0007264);ACg…
biological_process	iron-sulfur cluster assembly	GO:0016226	11	ACg004158(GO:0016226);ACg000413(GO:0016226);ACg000624(GO:0016226);ACg003809(GO:0016226);ACg000588(GO:0016226);ACg003485(GO:0016226);ACg001738(GO:0018283);ACg005437(GO:0016226);ACg000905(GO:0016226);ACg004745(GO:0016226);ACg007796(GO:0016226)
biological_process	negative regulation of ion transport	GO:0043271	1	ACg001102(GO:0060360)
biological_process	S phase	GO:0051320	2	ACg001779(GO:0000084);ACg005811(GO:0000084)
biological_process	tropism	GO:0009606	2	ACg007413(GO:0009630);ACg001377(GO:0009630)
biological_process	response to defenses of other organism involved in symbiotic interaction	GO:0052173	21	ACg003145(GO:0052572);ACg003161(GO:0044416);ACg004554(GO:0052572,GO:0052060);ACg003099(GO:0052572);ACg008417(GO:0052572);ACg008284(GO:0052572);ACg007069(GO:0052059,GO:0052572);ACg002282(GO:0044413);ACg008146(GO:0052059,GO:0052572);ACg008771(GO:0052572);ACg006360(GO:0052572,GO:0052060);ACg008036(GO:0020012);ACg002740(GO:0052572);ACg003075(GO:0052572);ACg006349(GO:0044416);ACg008289(GO:0052559);ACg…
biological_process	alditol metabolic process	GO:0019400	6	ACg000494(GO:0006071,GO:0006114);ACg000383(GO:0006059);ACg002768(GO:0006071,GO:0019588);ACg006060(GO:0006071);ACg005624(GO:0006071);ACg005631(GO:0006071)
biological_process	response to oxidative stress	GO:0006979	52	ACg004554(GO:0006979);ACg001906(GO:0034599);ACg001780(GO:0006979);ACg007069(GO:0006979);ACg002852(GO:0006979);ACg000736(GO:0006979);ACg001212(GO:0034599);ACg001866(GO:0034599);ACg008382(GO:0034599);ACg004652(GO:0019430);ACg000328(GO:0070301);ACg008146(GO:0006979,GO:0042744);ACg006423(GO:0034599);ACg007860(GO:0006979);ACg007718(GO:0006979);ACg006274(GO:0070301);ACg006899(GO:0034614);ACg004022(GO:1…
biological_process	cell junction organization	GO:0034330	2	ACg003474(GO:0048041);ACg006899(GO:0048041)
biological_process	germ cell development	GO:0007281	1	ACg000413(GO:0030707)
biological_process	pigment metabolic process	GO:0042440	7	ACg001345(GO:0046084);ACg001738(GO:0006783);ACg007350(GO:0009113);ACg006947(GO:0006782);ACg003930(GO:0006726);ACg007796(GO:0006784);ACg003785(GO:0009113)
biological_process	response to xenobiotic stimulus	GO:0009410	3	ACg002721(GO:0071466);ACg000589(GO:0071466);ACg005958(GO:0046196)
biological_process	regulation of transporter activity	GO:0032409	1	ACg007032(GO:0060316)
biological_process	amine transport	GO:0015837	2	ACg000482(GO:0010963);ACg001102(GO:0060360)
biological_process	positive regulation of metabolic process	GO:0009893	78	ACg003954(GO:2000999);ACg000903(GO:0045893);ACg003800(GO:0045737);ACg005467(GO:0045944);ACg007688(GO:0045944);ACg008426(GO:0060261,GO:0045899);ACg000357(GO:0045893);ACg008146(GO:0045739);ACg007699(GO:0045944);ACg006274(GO:0010914);ACg008028(GO:0032968,GO:0045944);ACg008936(GO:0045944);ACg007467(GO:0070131);ACg008939(GO:0045944);ACg002682(GO:0090203);ACg000415(GO:0045893);ACg003927(GO:2000060);ACg…
biological_process	cellular component assembly involved in morphogenesis	GO:0010927	14	ACg001815(GO:0032120);ACg006623(GO:0031321);ACg007430(GO:0032120);ACg003860(GO:0030476);ACg002917(GO:0030476);ACg002705(GO:0042244);ACg002996(GO:0030241);ACg005667(GO:0030476);ACg003142(GO:0030476);ACg005660(GO:0030476);ACg008810(GO:0044458);ACg002227(GO:0035058);ACg002731(GO:0031321);ACg004899(GO:0030476)
biological_process	regulation of macromolecule metabolic process	GO:0060255	256	ACg003616(GO:0000122,GO:0030466,GO:0031060,GO:0000183,GO:0035391,GO:0006348,GO:0030702);ACg008426(GO:0032784,GO:0060261,GO:0034401,GO:0045899);ACg003319(GO:0006342,GO:0006355);ACg001068(GO:0000183);ACg001911(GO:0006355);ACg003705(GO:0010629);ACg007343(GO:0006446);ACg000415(GO:0000122,GO:0051090,GO:0045893);ACg007970(GO:0006355);ACg005573(GO:0070610,GO:0060635,GO:0043405);ACg008456(GO:0070131);ACg…
biological_process	placenta development	GO:0001890	1	ACg007963(GO:0060711,GO:0060712,GO:0001890)
biological_process	regulation of sequence-specific DNA binding transcription factor activity	GO:0051090	4	ACg000443(GO:0043433);ACg000415(GO:0051090);ACg002227(GO:0051090);ACg005415(GO:0043433)
biological_process	developmental maturation	GO:0021700	1	ACg000100(GO:0048767)
biological_process	DNA repair	GO:0006281	48	ACg003577(GO:0000717);ACg002723(GO:0006303);ACg001779(GO:0000727);ACg003804(GO:0006281,GO:0000724);ACg001837(GO:0006281);ACg000970(GO:0000724);ACg008146(GO:0045739);ACg001675(GO:0006281);ACg007860(GO:0006302,GO:0006281,GO:0006284,GO:0000731);ACg003319(GO:0006281);ACg007810(GO:0006301);ACg004610(GO:0006281);ACg004457(GO:0006284);ACg007863(GO:0006302,GO:0006281,GO:0006303);ACg007318(GO:0006281);ACg…
biological_process	protein transport	GO:0015031	99	ACg006897(GO:0006886);ACg006682(GO:0006886);ACg003642(GO:0045040);ACg008678(GO:0006886,GO:0045047);ACg004758(GO:0006886);ACg005001(GO:0006623);ACg000422(GO:0006623);ACg003520(GO:0032258);ACg000475(GO:0043328);ACg003370(GO:0006886);ACg004436(GO:0032065);ACg002843(GO:0006886);ACg003732(GO:0006886,GO:0009306);ACg004243(GO:0016560,GO:0016558,GO:0006625);ACg000278(GO:0015031);ACg002091(GO:0045040);ACg…
biological_process	extracellular structure organization	GO:0043062	1	ACg006463(GO:0085029)
biological_process	movement in host environment	GO:0052126	2	ACg003161(GO:0044409);ACg004416(GO:0044409)
biological_process	culmination involved in sorocarp development	GO:0031154	3	ACg001848(GO:0031154);ACg002705(GO:0031154);ACg003150(GO:0031154)
biological_process	defense response	GO:0006952	14	ACg001523(GO:0009627);ACg003161(GO:0044416);ACg000194(GO:0051607,GO:0045088);ACg000761(GO:0050687);ACg006349(GO:0044416);ACg001546(GO:0050832,GO:0009862,GO:2000072,GO:0042742,GO:0010363);ACg000736(GO:0045824,GO:0050829);ACg008289(GO:0052559);ACg004684(GO:0051607);ACg006080(GO:0006952);ACg000431(GO:0009627);ACg005914(GO:0045087,GO:0006954);ACg005800(GO:0006952,GO:0042742);ACg002830(GO:0042267)
biological_process	polysaccharide localization	GO:0033037	1	ACg004042(GO:0006033)
biological_process	root morphogenesis	GO:0010015	1	ACg000100(GO:0048767)
biological_process	homeostasis of number of cells in a free-living population	GO:0048874	1	ACg004416(GO:0009372)
biological_process	regulation of production of molecular mediator of immune response	GO:0002700	1	ACg005914(GO:0061078,GO:0061081)
biological_process	negative regulation of secretion	GO:0051048	1	ACg002447(GO:0046676)
biological_process	response to virus	GO:0009615	4	ACg000194(GO:0051607);ACg004684(GO:0051607);ACg000761(GO:0050687);ACg001570(GO:0009615)
biological_process	cell morphogenesis involved in conjugation with cellular fusion	GO:0000753	1	ACg002731(GO:0000753)
biological_process	mitochondrion organization	GO:0007005	71	ACg004146(GO:0006391);ACg002988(GO:0032543);ACg004558(GO:0032543);ACg001906(GO:0007005);ACg003642(GO:0045040);ACg003255(GO:0006390,GO:0000002);ACg001848(GO:0032981,GO:0090141);ACg000219(GO:0007005);ACg002091(GO:0045040,GO:0070096);ACg000706(GO:0045040,GO:0000001,GO:0000002);ACg000441(GO:0033617);ACg001466(GO:0000002);ACg007467(GO:0070131);ACg002656(GO:0048311);ACg001378(GO:0097250);ACg002697(GO:0…
biological_process	single-organism transport	GO:0044765	202	ACg006897(GO:0006888,GO:0006890);ACg000080(GO:0016973,GO:0006407);ACg003642(GO:0006820,GO:0045040,GO:0044070);ACg000560(GO:0006888);ACg004659(GO:0055085,GO:0006814);ACg000422(GO:0006833,GO:0006623);ACg002843(GO:0048490);ACg003732(GO:0009306);ACg004243(GO:0016560,GO:0016558,GO:0006625);ACg003579(GO:0048193);ACg007860(GO:0032066);ACg000102(GO:0015695,GO:0015914,GO:0015697,GO:0034220,GO:0006893);ACg…
biological_process	dendrite development	GO:0016358	1	ACg003328(GO:0048813)
biological_process	negative regulation of response to external stimulus	GO:0032102	2	ACg001738(GO:1901967);ACg000761(GO:0050687)
biological_process	sexual sporulation	GO:0034293	42	ACg005585(GO:0030437);ACg005667(GO:0030476);ACg000610(GO:0030437);ACg003520(GO:0030437);ACg009038(GO:0030437);ACg002894(GO:0030437);ACg002780(GO:0030437);ACg000102(GO:0030437);ACg002860(GO:0030437);ACg007718(GO:0030437);ACg001440(GO:0030437);ACg002426(GO:0030437);ACg006274(GO:0043942,GO:0043941,GO:0043935);ACg003860(GO:0030476);ACg007430(GO:0032120,GO:0030437);ACg001540(GO:0030437);ACg006975(GO:0…
biological_process	antigen processing and presentation via MHC class Ib	GO:0002475	1	ACg002843(GO:0048007)
biological_process	single-organism membrane invagination	GO:1902534	5	ACg005536(GO:0034727);ACg008382(GO:0034727);ACg002815(GO:0034727);ACg006153(GO:0016237);ACg003520(GO:0034727)
biological_process	cell cycle	GO:0007049	204	ACg007976(GO:0032955);ACg000903(GO:0007049,GO:0007067);ACg003732(GO:0070317);ACg000328(GO:0031566,GO:0045736,GO:0031031,GO:0010972,GO:0031134,GO:0000070,GO:0010389,GO:1902425,GO:0007096,GO:0031565,GO:0000917);ACg000948(GO:0007346);ACg000102(GO:0000281,GO:0030437);ACg001945(GO:0010389);ACg003319(GO:0000077);ACg002860(GO:0030437);ACg007718(GO:0030437);ACg009112(GO:0051228);ACg007033(GO:0000915,GO:0…
biological_process	seed development	GO:0048316	2	ACg005511(GO:0009793);ACg001373(GO:0010162)
biological_process	stem cell proliferation	GO:0072089	1	ACg002227(GO:0002052)
biological_process	organophosphate ester transport	GO:0015748	7	ACg005286(GO:0045332);ACg001523(GO:0015865);ACg005945(GO:0045332);ACg002580(GO:0015914);ACg004348(GO:0001408);ACg000102(GO:0015914);ACg002368(GO:0035352)
biological_process	negative regulation of cellular response to caffeine	GO:1901181	1	ACg004912(GO:1901181)
biological_process	actin filament-based process	GO:0030029	43	ACg004171(GO:0030950);ACg002376(GO:0031038);ACg000666(GO:0007015);ACg002852(GO:0007015);ACg001042(GO:0007015);ACg002157(GO:0030036,GO:0051016);ACg007033(GO:0000147,GO:0000915,GO:0032233,GO:2000601,GO:0030041,GO:0045010);ACg001203(GO:0030950);ACg004303(GO:0007015);ACg006262(GO:0000147,GO:0034314);ACg002996(GO:0030241);ACg008346(GO:0030036);ACg003487(GO:0000147,GO:0000915,GO:0032233,GO:2000601,GO:0…
biological_process	organic substance biosynthetic process	GO:1901576	548	ACg000319(GO:0006412);ACg004558(GO:0032543);ACg003645(GO:0009089);ACg003616(GO:0000122,GO:0030466,GO:0000183,GO:0006348,GO:0030702);ACg000560(GO:0006351);ACg003255(GO:0006390,GO:0006351);ACg000392(GO:0044205);ACg001692(GO:0006412);ACg003380(GO:0006741);ACg004243(GO:0042318);ACg003319(GO:0006342,GO:0006355);ACg007947(GO:0009089,GO:0019877,GO:0009097,GO:0009088,GO:0009086);ACg006777(GO:0045226,GO:0…
biological_process	negative regulation of defense response	GO:0031348	2	ACg000736(GO:0045824);ACg000761(GO:0050687)
biological_process	negative regulation of oligopeptide transport	GO:2000877	1	ACg004416(GO:0035955)
biological_process	cell wall biogenesis	GO:0042546	28	ACg007976(GO:0032995);ACg007479(GO:0070610,GO:0042546);ACg005573(GO:0070610,GO:0032995);ACg005667(GO:0030476);ACg007002(GO:0000032);ACg002282(GO:0009272);ACg003163(GO:0051278);ACg004735(GO:0032884);ACg003551(GO:0032995);ACg002615(GO:0032995);ACg005936(GO:0006038);ACg003047(GO:0009272);ACg004933(GO:0009272);ACg004899(GO:0030476);ACg007033(GO:0009272);ACg003860(GO:0030476);ACg000834(GO:0045492);ACg…
biological_process	negative regulation of multi-organism process	GO:0043901	3	ACg008036(GO:0010515);ACg000761(GO:0050687);ACg005128(GO:0031138)
biological_process	regulation of synapse assembly	GO:0051963	1	ACg003328(GO:0008582)
biological_process	protein insertion into membrane	GO:0051205	1	ACg005400(GO:0045048)
biological_process	positive regulation of cell differentiation	GO:0045597	8	ACg002288(GO:0043941);ACg008396(GO:0045618);ACg002843(GO:0051138);ACg000203(GO:0075296);ACg001837(GO:0048711);ACg007568(GO:0043945);ACg002227(GO:0002052);ACg006274(GO:0043941)
biological_process	positive regulation of leukocyte activation	GO:0002696	2	ACg002843(GO:0051138);ACg005914(GO:0030890)
biological_process	cell motility	GO:0048870	4	ACg005425(GO:0030595);ACg003474(GO:0010594);ACg000101(GO:0040039);ACg005887(GO:0001755)
biological_process	response to transforming growth factor beta	GO:0071559	2	ACg003474(GO:0030512);ACg001066(GO:0007179)
biological_process	membrane biogenesis	GO:0044091	2	ACg001815(GO:0032120);ACg007430(GO:0032120)
biological_process	negative regulation of cell death	GO:0060548	12	ACg001609(GO:0043066);ACg000413(GO:0043066);ACg008396(GO:0043066);ACg001546(GO:0043069);ACg001271(GO:0043524);ACg007756(GO:0043524);ACg007963(GO:0043066);ACg000900(GO:2000270,GO:0043066);ACg001773(GO:0043524);ACg005914(GO:0033033,GO:0002906);ACg003474(GO:0010667);ACg003328(GO:0043524)
biological_process	tube development	GO:0035295	4	ACg008936(GO:0060575);ACg005337(GO:0035149,GO:0007430);ACg003366(GO:0035149);ACg006899(GO:0048754)
biological_process	cellular lipid metabolic process	GO:0044255	50	ACg005368(GO:0019370);ACg002689(GO:0019679,GO:0019543,GO:0019629);ACg008417(GO:0045717);ACg004385(GO:0019287);ACg000422(GO:0006635);ACg005547(GO:0008299,GO:0045337,GO:0033384);ACg008150(GO:0006665);ACg007379(GO:0030259);ACg004243(GO:0006635,GO:0006631);ACg006383(GO:0061427);ACg004540(GO:0006644,GO:0006657,GO:0046474);ACg001555(GO:0045337);ACg002365(GO:0006635,GO:0009062);ACg001858(GO:0006641);ACg…
biological_process	response to nitrosative stress	GO:0051409	7	ACg005723(GO:0071500);ACg003075(GO:0051409,GO:0071500);ACg004554(GO:0051409);ACg003099(GO:0051409,GO:0071500);ACg008229(GO:0071500);ACg009099(GO:0051409);ACg006360(GO:0051409)
biological_process	cell cycle process	GO:0022402	173	ACg007976(GO:0032955);ACg000903(GO:0007067);ACg003732(GO:0070317);ACg000328(GO:0031566,GO:0031031,GO:0010972,GO:0031134,GO:0000070,GO:0010389,GO:1902425,GO:0007096,GO:0031565,GO:0000917);ACg000102(GO:0000281,GO:0030437);ACg001945(GO:0010389);ACg003319(GO:0000077);ACg002860(GO:0030437);ACg007718(GO:0030437);ACg009112(GO:0051228);ACg007033(GO:0000915,GO:0000916,GO:0070314);ACg003664(GO:0010972);ACg…
biological_process	positive regulation of response to DNA damage stimulus	GO:2001022	1	ACg008146(GO:0045739)
biological_process	positive regulation of production of molecular mediator of immune response	GO:0002702	1	ACg005914(GO:0061078,GO:0061081)
biological_process	positive regulation of chromosome segregation	GO:0051984	2	ACg002288(GO:0051984);ACg000328(GO:1902425)
biological_process	synaptic vesicle transport	GO:0048489	1	ACg002843(GO:0048490)
biological_process	establishment of localization in cell	GO:0051649	182	ACg006897(GO:0006886,GO:0006888,GO:0006890);ACg001916(GO:0006913);ACg000080(GO:0016973,GO:0006407);ACg003642(GO:0045040);ACg000560(GO:0006888);ACg000422(GO:0006623);ACg002843(GO:0006886,GO:0048490);ACg003732(GO:0006886,GO:0009306,GO:0006913);ACg004243(GO:0016560,GO:0016558,GO:0006625);ACg000328(GO:0031134);ACg003579(GO:0048193);ACg007860(GO:0032066);ACg000102(GO:0006893);ACg001945(GO:0016973);ACg…
biological_process	modification of morphology or physiology of other organism involved in symbiotic interaction	GO:0051817	5	ACg003161(GO:0044416);ACg008289(GO:0052559);ACg001198(GO:0019048);ACg006349(GO:0044416);ACg002806(GO:0019048)
biological_process	cell redox homeostasis	GO:0045454	7	ACg003145(GO:0045454);ACg001212(GO:0045454);ACg002697(GO:0045454);ACg005651(GO:0045454);ACg000394(GO:0045454);ACg008771(GO:0045454);ACg004452(GO:0045454)
biological_process	negative regulation of biological process	GO:0048519	160	ACg003099(GO:0045926);ACg007959(GO:0048025);ACg003616(GO:0000122,GO:0030466,GO:0000183,GO:0035391,GO:0006348,GO:0030702);ACg002987(GO:0045892);ACg001271(GO:0043524);ACg003732(GO:0070317);ACg000328(GO:0045736,GO:0031565,GO:0010972);ACg003319(GO:0006342);ACg003328(GO:0043524);ACg000543(GO:0032055);ACg001068(GO:0000183);ACg003664(GO:0010972);ACg003705(GO:0010629);ACg005425(GO:0043148);ACg004355(GO:0…
biological_process	phytochelatin metabolic process	GO:0046937	1	ACg003691(GO:0046938)
biological_process	pigment metabolic process involved in pigmentation	GO:0043474	1	ACg003930(GO:0006726)
biological_process	positive regulation of signaling	GO:0023056	15	ACg001366(GO:0050850);ACg005573(GO:0090037);ACg001271(GO:0051897);ACg002282(GO:0090028);ACg008864(GO:0045741,GO:0070374);ACg002615(GO:0050850);ACg000328(GO:0031031);ACg005914(GO:0043406,GO:0010739,GO:0070374,GO:0031666);ACg006152(GO:0031031);ACg004865(GO:0035025);ACg004933(GO:0035025);ACg002426(GO:0071508);ACg004217(GO:0000187);ACg002830(GO:0014068);ACg006899(GO:0000187)
biological_process	reproductive structure development	GO:0048608	31	ACg001370(GO:0070787);ACg001373(GO:0010162);ACg005422(GO:0070787);ACg002376(GO:0031288,GO:0031156);ACg002123(GO:0048446,GO:0009909);ACg003150(GO:0031154);ACg002852(GO:0070787);ACg006362(GO:0070787);ACg002440(GO:0070787);ACg009038(GO:0000909);ACg003551(GO:0070798);ACg001848(GO:0031154);ACg001856(GO:0070787);ACg002426(GO:0070787);ACg006274(GO:0070787,GO:0070794);ACg008036(GO:0000909);ACg000100(GO:0…
biological_process	telomere maintenance	GO:0000723	12	ACg003846(GO:0010834);ACg001522(GO:0032204);ACg002288(GO:0010834,GO:0000723);ACg001609(GO:0000723);ACg000834(GO:0043247,GO:0032204);ACg005426(GO:0000723);ACg003804(GO:0000723);ACg007638(GO:0032211);ACg002432(GO:0000722);ACg005396(GO:0000723);ACg007860(GO:0000723);ACg007301(GO:0032212)
biological_process	reciprocal meiotic recombination	GO:0007131	5	ACg001522(GO:0007131,GO:0010520);ACg000834(GO:0007131);ACg000259(GO:0045128,GO:0010846);ACg002432(GO:0007131);ACg008410(GO:0007131)
biological_process	regulation of fungal-type cell wall organization	GO:0060237	3	ACg004171(GO:0060237);ACg005573(GO:0060237);ACg006144(GO:0060237)
biological_process	positive regulation of establishment of protein localization to plasma membrane	GO:0090004	1	ACg003474(GO:0090004)
biological_process	positive regulation of secretion	GO:0051047	2	ACg002447(GO:0032024);ACg005914(GO:0061078,GO:0050715)
biological_process	regulation of multi-organism process	GO:0043900	20	ACg002288(GO:0043941);ACg000761(GO:0050687);ACg000357(GO:0031142);ACg002282(GO:0090028,GO:1900231,GO:0010514);ACg003551(GO:0031139,GO:0070798);ACg005914(GO:0031666);ACg002426(GO:0071508);ACg006274(GO:0043942,GO:0043941);ACg008036(GO:0010515,GO:1900231);ACg001203(GO:0031137);ACg004022(GO:1900406);ACg009044(GO:0031142);ACg001546(GO:2000072,GO:0043900);ACg006702(GO:0031137);ACg005128(GO:0031138);ACg…
biological_process	organic cyclic compound metabolic process	GO:1901360	571	ACg003616(GO:0000122,GO:0030466,GO:0000183,GO:0006348,GO:0016584,GO:0030702);ACg000560(GO:0006351);ACg003255(GO:0006390,GO:0006351);ACg000392(GO:0044205);ACg003380(GO:0006741);ACg004243(GO:0042318);ACg003319(GO:0006342,GO:0006281,GO:0006355);ACg006777(GO:0019305);ACg001068(GO:0006769,GO:0000183);ACg003124(GO:0002943);ACg003664(GO:0006184);ACg005413(GO:0016070,GO:0043547);ACg000596(GO:0009231,GO:0…
biological_process	regulation of cell morphogenesis	GO:0022604	32	ACg004142(GO:2000769,GO:0008360);ACg008417(GO:0008360);ACg001335(GO:0008360);ACg005426(GO:0071963);ACg007944(GO:0008360);ACg007033(GO:0071963);ACg001203(GO:2000769);ACg006262(GO:0071963);ACg007912(GO:0008360);ACg003487(GO:0071963);ACg004776(GO:0061161,GO:0061246);ACg000900(GO:0008360);ACg003026(GO:0051519);ACg006152(GO:0051519);ACg004865(GO:0051518,GO:0008360);ACg008812(GO:0051519);ACg005573(GO:2…
biological_process	cellular carbohydrate metabolic process	GO:0044262	57	ACg000107(GO:0044262);ACg005867(GO:0005978,GO:0005992);ACg004750(GO:0005980);ACg003230(GO:0005980);ACg005587(GO:0005988);ACg003954(GO:2000999);ACg005631(GO:0006071);ACg004374(GO:0019583);ACg000352(GO:0005978);ACg005912(GO:0006097);ACg009038(GO:0005977);ACg001848(GO:0005977);ACg005936(GO:0006038);ACg005624(GO:0006071);ACg008135(GO:0019521,GO:0046177);ACg006777(GO:0045226);ACg006274(GO:0005992);ACg…
biological_process	negative regulation of protein complex disassembly	GO:0043242	5	ACg002737(GO:0051693);ACg003585(GO:0060567);ACg005425(GO:0043148);ACg002157(GO:0051016);ACg005604(GO:0007026)
biological_process	vesicle-mediated transport	GO:0016192	95	ACg006897(GO:0006888,GO:0006890);ACg004990(GO:0006897);ACg008678(GO:0006888);ACg005467(GO:1900388);ACg000560(GO:0006888);ACg001271(GO:0006897);ACg003370(GO:0006888);ACg002894(GO:0016192);ACg002843(GO:0048490);ACg007944(GO:0017157);ACg001848(GO:0006907);ACg003579(GO:0048193);ACg000102(GO:0006893);ACg007936(GO:0044351);ACg007033(GO:0006897);ACg003765(GO:0044351);ACg001203(GO:0017157);ACg007430(GO:0…
biological_process	protein localization	GO:0008104	136	ACg006897(GO:0006886);ACg003642(GO:0045040);ACg000422(GO:0006623);ACg002843(GO:0006886,GO:0033365);ACg003732(GO:0006886,GO:0009306);ACg004243(GO:0016560,GO:0016558,GO:0006625);ACg000328(GO:1902425,GO:0034613,GO:0035853,GO:0008608,GO:0031134);ACg003319(GO:0034613);ACg000706(GO:0045040);ACg009112(GO:1900182,GO:0030970);ACg003664(GO:0006886);ACg007430(GO:0006886);ACg003366(GO:0009306);ACg006806(GO:0…
biological_process	regulation of chromatin assembly	GO:0010847	2	ACg007339(GO:0031454);ACg000259(GO:0010847)
biological_process	regulation of cell projection organization	GO:0031344	1	ACg008396(GO:0010976)
biological_process	cellular response to chemical stimulus	GO:0070887	116	ACg003099(GO:0071456);ACg001906(GO:0034599);ACg003732(GO:0035690);ACg004652(GO:0019430);ACg000328(GO:0070301);ACg008146(GO:0042744);ACg006423(GO:0034599);ACg005624(GO:0035690);ACg006274(GO:0070301);ACg009112(GO:0071629,GO:0071712);ACg008936(GO:0071773);ACg005425(GO:0030595);ACg006409(GO:0071629);ACg001306(GO:0034599);ACg008086(GO:0071276);ACg003166(GO:0035690);ACg005607(GO:0071456);ACg008349(GO:0…
biological_process	response to temperature stimulus	GO:0009266	40	ACg003230(GO:0009408);ACg003099(GO:0009408);ACg001838(GO:0009408);ACg005426(GO:0034605);ACg000422(GO:0009266);ACg002573(GO:0009408);ACg009038(GO:0009408);ACg005294(GO:0009409);ACg001848(GO:0043052);ACg001876(GO:0009408);ACg003075(GO:0009408);ACg003222(GO:0009409);ACg001546(GO:0009408);ACg001969(GO:0009408);ACg004200(GO:0034605);ACg007059(GO:0009408);ACg005800(GO:0009409);ACg001373(GO:0009409);ACg…
biological_process	regulation of cytokine production	GO:0001817	2	ACg001790(GO:0032680);ACg005914(GO:2000343,GO:0050715,GO:0061081)
biological_process	4-nitrophenol metabolic process	GO:0018960	1	ACg005958(GO:0046196)
biological_process	seed maturation	GO:0010431	1	ACg001373(GO:0010162)
biological_process	cell recognition	GO:0008037	1	ACg002227(GO:0016199)
biological_process	regulation of telomere maintenance	GO:0032204	4	ACg001522(GO:0032204);ACg000834(GO:0032204);ACg007301(GO:0032212);ACg007638(GO:0032211)
biological_process	negative regulation of immune response	GO:0050777	2	ACg000736(GO:0045824);ACg002830(GO:0002924)
biological_process	quaternary ammonium group transport	GO:0015697	3	ACg001482(GO:0015879);ACg002365(GO:0006853);ACg000102(GO:0015697)
biological_process	telencephalon development	GO:0021537	1	ACg003834(GO:0021540,GO:0021987)
biological_process	regulation of transport	GO:0051049	29	ACg004142(GO:0030100);ACg003642(GO:0044070);ACg005573(GO:0045807);ACg003150(GO:0050765);ACg005467(GO:1900388);ACg007424(GO:1900417);ACg001102(GO:0060360,GO:0034762);ACg002852(GO:0030100);ACg004436(GO:0032065);ACg006223(GO:0017157);ACg007944(GO:0017157);ACg005914(GO:0061078,GO:0050715);ACg007032(GO:0010880,GO:0060316);ACg004217(GO:0036283);ACg001203(GO:0017157);ACg000482(GO:0010963);ACg002917(GO:0…
biological_process	positive regulation of cell death	GO:0010942	6	ACg008036(GO:0043065);ACg002282(GO:0043065);ACg007356(GO:0034393);ACg001093(GO:0043065);ACg001151(GO:0043065);ACg007959(GO:0043065)
biological_process	single-species biofilm formation on inanimate substrate	GO:0044011	11	ACg008036(GO:0044011,GO:1900231);ACg001218(GO:0044011);ACg002365(GO:0044011);ACg005684(GO:0044011);ACg005585(GO:0044011);ACg002656(GO:0044011);ACg000494(GO:0044011);ACg004935(GO:0044011);ACg002282(GO:0044011,GO:1900231);ACg005419(GO:0044011);ACg000627(GO:0044011)
biological_process	negative regulation of nitrogen compound metabolic process	GO:0051172	71	ACg007959(GO:0048025);ACg003616(GO:0000122,GO:0030466,GO:0000183,GO:0035391,GO:0006348,GO:0030702);ACg006175(GO:0030702);ACg005426(GO:0006348,GO:0030702);ACg005467(GO:0000122);ACg003227(GO:0000122);ACg002987(GO:0045892);ACg005415(GO:0000122);ACg007655(GO:0030466,GO:0030702);ACg007699(GO:0045892,GO:0000122);ACg003319(GO:0006342);ACg000648(GO:0045892);ACg001068(GO:0000183);ACg002006(GO:0006348,GO:0…
biological_process	regulation of cell motility	GO:2000145	1	ACg003474(GO:0010594)
biological_process	regulation of sphingolipid biosynthetic process	GO:0090153	1	ACg006383(GO:0061427)
biological_process	positive regulation of immune effector process	GO:0002699	2	ACg003474(GO:0043304);ACg005914(GO:0061078,GO:0061081)
biological_process	regulation of ribosome biogenesis	GO:0090069	1	ACg000211(GO:2000232)
biological_process	embryo sac egg cell differentiation	GO:0009560	1	ACg005113(GO:0009560)
biological_process	regulation of myeloid cell differentiation	GO:0045637	2	ACg008396(GO:0002762);ACg008029(GO:0045638)
biological_process	protein metabolic process	GO:0019538	446	ACg002928(GO:0006508);ACg000319(GO:0006412);ACg004558(GO:0032543);ACg003099(GO:0006457,GO:0046777);ACg005339(GO:0006457);ACg001906(GO:0070407,GO:0006515);ACg003616(GO:0031060,GO:0016575);ACg004962(GO:0006412,GO:0016567);ACg003648(GO:0006508,GO:0016579);ACg001692(GO:0006412);ACg000304(GO:0043161,GO:0010499);ACg003303(GO:0006508);ACg000787(GO:0002181);ACg003319(GO:0016571,GO:0034770);ACg007718(GO:0…
biological_process	positive regulation of developmental growth	GO:0048639	11	ACg008812(GO:0051519);ACg001366(GO:0051519);ACg001098(GO:0051519);ACg002615(GO:0051519);ACg003026(GO:0051519);ACg001930(GO:0051519);ACg006152(GO:0051519);ACg004865(GO:0051518);ACg004933(GO:0051518);ACg001820(GO:0051519);ACg004217(GO:0051519)
biological_process	membrane assembly	GO:0071709	2	ACg001815(GO:0032120);ACg007430(GO:0032120)
biological_process	secretion by cell	GO:0032940	15	ACg001203(GO:0017157);ACg005422(GO:0009306);ACg005684(GO:0009306);ACg001600(GO:0006887);ACg003366(GO:0009306,GO:0032940);ACg004934(GO:0006904);ACg006223(GO:0017157);ACg008382(GO:0009306);ACg007944(GO:0017157);ACg003732(GO:0009306);ACg002447(GO:0032024,GO:0046676);ACg005914(GO:0050715);ACg003474(GO:0043304);ACg001207(GO:0035773,GO:0045055,GO:0045054);ACg002731(GO:0006887)
biological_process	body morphogenesis	GO:0010171	1	ACg003231(GO:0010171)
biological_process	mitochondrial RNA processing	GO:0000963	1	ACg002142(GO:0000965)
biological_process	regulation of cell wall chitin biosynthetic process	GO:0032884	1	ACg004735(GO:0032884)
biological_process	positive regulation of carbohydrate metabolic process	GO:0045913	4	ACg008567(GO:0045722);ACg006383(GO:1900375);ACg003954(GO:2000999);ACg005573(GO:0060635)
biological_process	single-organism organelle organization	GO:1902589	203	ACg004146(GO:0006391);ACg003161(GO:0032889);ACg004558(GO:0032543);ACg000903(GO:0070537,GO:0016578,GO:0007067);ACg003616(GO:0031060,GO:0016575);ACg003642(GO:0045040);ACg003255(GO:0006390);ACg000666(GO:0007015,GO:0032889);ACg004243(GO:0016560,GO:0016558,GO:0006625);ACg000328(GO:0000070,GO:1902425,GO:0007096,GO:0008608,GO:0031134);ACg007860(GO:0000723);ACg003319(GO:0016571,GO:0034770);ACg003328(GO:0…
biological_process	regulation of cell septum assembly	GO:1901891	11	ACg001203(GO:0032955);ACg001582(GO:0031030);ACg007409(GO:0031030);ACg001382(GO:0032955);ACg004142(GO:0032955);ACg007976(GO:0032955);ACg001400(GO:0031030,GO:0010974);ACg004572(GO:0031030);ACg005573(GO:0032955);ACg000328(GO:0031031);ACg006152(GO:0031031)
biological_process	response to sterol depletion	GO:0006991	1	ACg007810(GO:1901487)
biological_process	pattern specification process	GO:0007389	3	ACg006080(GO:0009950);ACg000415(GO:0048264,GO:0007389);ACg002227(GO:0009953,GO:0042305,GO:0007350,GO:0008595,GO:0007379,GO:0007380)
biological_process	defense response to virus	GO:0051607	3	ACg000194(GO:0051607);ACg004684(GO:0051607);ACg000761(GO:0050687)
biological_process	plant-type cell wall organization or biogenesis	GO:0071669	2	ACg009141(GO:0009664);ACg007088(GO:0009827)
biological_process	dehydroaustinol metabolic process	GO:1900561	1	ACg001732(GO:1900563)
biological_process	regulation of heart rate	GO:0002027	1	ACg007032(GO:0002027)
biological_process	negative regulation of defense response to virus	GO:0050687	1	ACg000761(GO:0050687)
biological_process	fungal-type cell wall organization or biogenesis	GO:0071852	32	ACg007976(GO:0032995);ACg004171(GO:0060237);ACg005667(GO:0030476);ACg008009(GO:0031505);ACg006061(GO:0031505);ACg005936(GO:0031505);ACg002426(GO:0031505);ACg001911(GO:0031505);ACg007033(GO:0009272);ACg003860(GO:0030476);ACg001772(GO:0031505);ACg003487(GO:0009272);ACg008289(GO:0051278);ACg004776(GO:0031505);ACg004865(GO:0009272);ACg007479(GO:0031505);ACg005573(GO:0060237,GO:0032995,GO:0031505);ACg…
biological_process	membrane organization	GO:0061024	51	ACg003161(GO:0032889);ACg002716(GO:0045040);ACg001838(GO:0006620);ACg003642(GO:0045040);ACg007764(GO:0070676);ACg008761(GO:0042407);ACg006153(GO:0016237);ACg000666(GO:0032889);ACg003520(GO:0034727);ACg005286(GO:0045332);ACg003482(GO:0042144);ACg002843(GO:0048499);ACg008382(GO:0034727);ACg002091(GO:0045040,GO:0070096);ACg000706(GO:0045040);ACg005945(GO:0045332);ACg007430(GO:0032120);ACg004023(GO:0…
biological_process	multicellular organismal reproductive process	GO:0048609	4	ACg004540(GO:0007283,GO:0001541);ACg001373(GO:0010162);ACg005113(GO:0009560);ACg000413(GO:0030707)
biological_process	tricarboxylic acid cycle	GO:0006099	13	ACg000107(GO:0006099);ACg008860(GO:0006099);ACg004480(GO:0006099);ACg004558(GO:0006099);ACg001164(GO:0006099);ACg004682(GO:0006099);ACg006349(GO:0006099);ACg006163(GO:0006099);ACg000006(GO:0006099);ACg005912(GO:0006099);ACg006182(GO:0006099);ACg007411(GO:0006099);ACg001805(GO:0006099)
biological_process	developmental pigmentation	GO:0048066	2	ACg002894(GO:0048066);ACg003930(GO:0006726)
biological_process	regulation of system process	GO:0044057	1	ACg007032(GO:0055117,GO:0002027)
biological_process	response to arsenic-containing substance	GO:0046685	2	ACg005401(GO:0071243);ACg004217(GO:0046685)
biological_process	aggregation involved in sorocarp development	GO:0031152	1	ACg002995(GO:0031152)
biological_process	cell-substrate adhesion	GO:0031589	6	ACg008036(GO:0036164,GO:0043709);ACg000494(GO:0036164);ACg002282(GO:0036164,GO:0043709);ACg001382(GO:0010812);ACg003474(GO:0048041);ACg006899(GO:0048041)
biological_process	regulation of sporocarp development involved in sexual reproduction	GO:1902058	1	ACg003551(GO:0070798)
biological_process	regulation of multicellular organismal development	GO:2000026	19	ACg001373(GO:1900140,GO:0010029);ACg004949(GO:0030500);ACg002376(GO:0031156);ACg002123(GO:0009909);ACg002843(GO:0051138);ACg003551(GO:0070798);ACg001837(GO:0045665,GO:0048711);ACg003328(GO:0008582);ACg002227(GO:0045665,GO:0002052);ACg006274(GO:0070794);ACg000100(GO:0010029);ACg002842(GO:0031156);ACg008396(GO:0045618,GO:0010976,GO:0002762,GO:0045682);ACg001457(GO:0040027);ACg001546(GO:0010187);ACg…
biological_process	seed germination	GO:0009845	3	ACg000100(GO:0010029);ACg001373(GO:0010029);ACg001546(GO:0010187)
biological_process	establishment of nucleus localization	GO:0040023	6	ACg007155(GO:0030473);ACg002282(GO:0007097);ACg008124(GO:0007097);ACg003620(GO:0030989);ACg004042(GO:0040023);ACg005604(GO:0030473)
biological_process	mRNA export from nucleus in response to heat stress	GO:0031990	2	ACg000259(GO:0031990);ACg008750(GO:0031990)
biological_process	maintenance of location	GO:0051235	11	ACg005536(GO:0031134);ACg006175(GO:0031134);ACg003620(GO:0051315);ACg007764(GO:0045053);ACg005604(GO:0008608);ACg007155(GO:0034631);ACg004436(GO:0032065);ACg002843(GO:0061088);ACg007707(GO:0034454);ACg000328(GO:1902425,GO:0008608,GO:0031134);ACg005380(GO:0045053)
biological_process	xenobiotic metabolic process	GO:0006805	1	ACg005958(GO:0046196)
biological_process	chromosome organization	GO:0051276	112	ACg006379(GO:0016575);ACg000903(GO:0070537,GO:0016578,GO:0016568);ACg006652(GO:0006334);ACg003616(GO:0031060,GO:0035391,GO:0016575,GO:0016584);ACg006175(GO:0000070,GO:0031508,GO:0006334,GO:0031134);ACg005426(GO:0000723);ACg005467(GO:0006338);ACg003804(GO:0000723);ACg008426(GO:0034401,GO:0034724,GO:0006334);ACg008546(GO:0006334);ACg004731(GO:0006334);ACg009038(GO:0016576);ACg006188(GO:0033169);ACg…
biological_process	sulfate reduction	GO:0019419	2	ACg003623(GO:0010134);ACg004197(GO:0010134)
biological_process	regulation of mature B cell apoptotic process	GO:0002905	1	ACg005914(GO:0002906)
biological_process	chromosome segregation	GO:0007059	33	ACg006197(GO:0000070);ACg006175(GO:0000070,GO:0031134);ACg008356(GO:0007062);ACg006648(GO:0007059);ACg009038(GO:0007059,GO:0060629);ACg007655(GO:0000070);ACg000328(GO:0000070,GO:1902425,GO:0008608,GO:0031134);ACg006383(GO:0007059);ACg000834(GO:0007062);ACg006612(GO:0000070);ACg002687(GO:0000070);ACg003026(GO:0045143);ACg000905(GO:0007059);ACg003699(GO:0000070);ACg004195(GO:0000070);ACg006335(GO:0…
biological_process	maintenance of DNA repeat elements	GO:0043570	2	ACg003699(GO:0043007);ACg002723(GO:0043007)
biological_process	protein localization to membrane	GO:0072657	15	ACg000706(GO:0045040);ACg007131(GO:0045046);ACg002716(GO:0045040);ACg001838(GO:0006620);ACg003642(GO:0045040);ACg001546(GO:0006612);ACg001437(GO:0043001);ACg002282(GO:0072659);ACg008464(GO:0006614);ACg006273(GO:0043001);ACg001079(GO:0045040);ACg002580(GO:0043001);ACg005400(GO:0045048);ACg002091(GO:0045040);ACg003474(GO:0090004)
biological_process	DNA packaging	GO:0006323	33	ACg006197(GO:0031507);ACg008180(GO:0006334);ACg006652(GO:0006334);ACg003616(GO:0016584);ACg006175(GO:0031508,GO:0006334);ACg008175(GO:0006334);ACg003052(GO:0006334);ACg006426(GO:0006335,GO:0006336);ACg003256(GO:0006334);ACg000784(GO:0006336);ACg008426(GO:0006334);ACg008546(GO:0006334);ACg004731(GO:0006334);ACg000011(GO:0030261);ACg008124(GO:0007076);ACg001773(GO:0006334);ACg000259(GO:0010847);ACg…
biological_process	positive regulation of protein transport	GO:0051222	4	ACg002637(GO:0046827);ACg004912(GO:0046827);ACg005914(GO:0050715);ACg004217(GO:0036283)
biological_process	positive regulation of conjugation with cellular fusion	GO:0031139	6	ACg008036(GO:0010515);ACg002282(GO:0010514);ACg006986(GO:0031142);ACg003551(GO:0031139);ACg009044(GO:0031142);ACg000357(GO:0031142)
biological_process	positive regulation of telomere maintenance	GO:0032206	1	ACg007301(GO:0032212)
biological_process	detection of stimulus involved in sensory perception	GO:0050906	1	ACg000682(GO:0050974)
biological_process	response to nutrient	GO:0007584	6	ACg008036(GO:0000433);ACg006383(GO:0061432);ACg002282(GO:0000411);ACg004416(GO:0000433);ACg000306(GO:0045991);ACg005877(GO:0007584)
biological_process	establishment of vesicle localization	GO:0051650	4	ACg005422(GO:0006903);ACg002843(GO:0048490);ACg001207(GO:0032402);ACg005887(GO:0032402)
biological_process	maintenance of protein location	GO:0045185	10	ACg005536(GO:0031134);ACg006175(GO:0031134);ACg003620(GO:0051315);ACg007764(GO:0045053);ACg005604(GO:0008608);ACg007155(GO:0034631);ACg004436(GO:0032065);ACg007707(GO:0034454);ACg000328(GO:1902425,GO:0008608,GO:0031134);ACg005380(GO:0045053)
biological_process	negative regulation of cell septum assembly	GO:1901892	4	ACg001582(GO:0031030);ACg007409(GO:0031030);ACg001400(GO:0031030,GO:0010974);ACg004572(GO:0031030)
biological_process	hormone transport	GO:0009914	2	ACg002447(GO:0032024,GO:0046676);ACg001207(GO:0035773)
biological_process	inositol metabolic process	GO:0006020	1	ACg006383(GO:1900375)
biological_process	organelle inheritance	GO:0048308	9	ACg000706(GO:0000001);ACg001660(GO:0000011);ACg007131(GO:0045033);ACg005684(GO:0000011);ACg003199(GO:0000011);ACg002474(GO:0000001);ACg005500(GO:0000011);ACg008215(GO:0000011);ACg004899(GO:0000001)
biological_process	response to organonitrogen compound	GO:0010243	11	ACg006383(GO:0061432);ACg005401(GO:0071313);ACg001546(GO:0010200);ACg003150(GO:0043327);ACg002995(GO:0043327);ACg006905(GO:0046898);ACg004912(GO:1901181);ACg003474(GO:0032869);ACg002780(GO:0071313);ACg006899(GO:0060396);ACg005887(GO:0071871)
biological_process	meiotic nuclear division	GO:0007126	26	ACg006379(GO:0045835,GO:0007126);ACg003699(GO:0070197);ACg002288(GO:0043941);ACg007587(GO:0045836);ACg008598(GO:0007126);ACg000890(GO:0007126);ACg001003(GO:0045836);ACg009038(GO:0007126,GO:0060629);ACg006188(GO:0007140,GO:0007143);ACg000259(GO:0045128,GO:0051039,GO:0010846);ACg008410(GO:0006311,GO:0007131);ACg006274(GO:0043942,GO:0043941);ACg001522(GO:0030999,GO:0007131,GO:0010520);ACg007409(GO:0…
biological_process	thioester metabolic process	GO:0035383	10	ACg005047(GO:0006637);ACg001218(GO:0006086);ACg001451(GO:0006637);ACg002365(GO:0006084);ACg006186(GO:0006086);ACg003217(GO:0046491);ACg004385(GO:0019287);ACg008925(GO:0035336);ACg004935(GO:0006084);ACg003968(GO:0006086)
biological_process	positive regulation of protein complex disassembly	GO:0043243	1	ACg006535(GO:0045905)
biological_process	response to host	GO:0075136	20	ACg003145(GO:0052572);ACg003161(GO:0044416);ACg004554(GO:0052572,GO:0052060);ACg003099(GO:0052572);ACg008417(GO:0052572);ACg008284(GO:0052572);ACg007069(GO:0052059,GO:0052572);ACg002282(GO:0044413);ACg008146(GO:0052059,GO:0052572);ACg008771(GO:0052572);ACg006360(GO:0052572,GO:0052060);ACg008036(GO:0020012);ACg002740(GO:0052572,GO:0075141);ACg003075(GO:0052572);ACg006349(GO:0044416);ACg008289(GO:0…
biological_process	taxis	GO:0042330	5	ACg001848(GO:0043052,GO:0042331);ACg005425(GO:0030595);ACg003150(GO:0043327,GO:0006935);ACg002995(GO:0043327,GO:0006935);ACg002227(GO:0016199)
biological_process	negative regulation of cellular metabolic process	GO:0031324	89	ACg007959(GO:0048025);ACg008417(GO:0045717);ACg003616(GO:0000122,GO:0030466,GO:0000183,GO:0035391,GO:0006348,GO:0030702);ACg006175(GO:0030702);ACg005426(GO:0006348,GO:0030702);ACg005467(GO:0000122);ACg003227(GO:0000122);ACg002987(GO:0045892);ACg005415(GO:0000122);ACg007655(GO:0030466,GO:0051573,GO:0051572,GO:0071441,GO:0030702);ACg000328(GO:0045736);ACg007699(GO:0045892,GO:0000122);ACg003319(GO:0…
biological_process	response to cold	GO:0009409	5	ACg001373(GO:0009409);ACg005294(GO:0009409);ACg003222(GO:0009409);ACg006205(GO:0070417);ACg005800(GO:0009409)
biological_process	microautophagy	GO:0016237	5	ACg005536(GO:0034727);ACg008382(GO:0034727);ACg002815(GO:0034727);ACg006153(GO:0016237);ACg003520(GO:0034727)
biological_process	regulation of synapse structure and activity	GO:0050803	1	ACg003328(GO:0008582)
biological_process	ascospore-type prospore membrane assembly	GO:0032120	2	ACg001815(GO:0032120);ACg007430(GO:0032120)
biological_process	regulation of cellular component size	GO:0032535	14	ACg007033(GO:2000601,GO:0045010);ACg002737(GO:0051693);ACg003273(GO:0034314);ACg006262(GO:0034314);ACg002917(GO:0051127,GO:0045010);ACg005573(GO:0008361);ACg003487(GO:2000601,GO:0045010);ACg004222(GO:0034314);ACg002101(GO:0034314);ACg006837(GO:0030833);ACg006537(GO:0008361);ACg005124(GO:0051125);ACg002157(GO:0051016);ACg004899(GO:0030833,GO:0034314)
biological_process	formation of primary germ layer	GO:0001704	1	ACg002227(GO:0001707)
biological_process	regulation of cellular component organization	GO:0051128	105	ACg006379(GO:0045835);ACg003161(GO:0032889);ACg007976(GO:0032955);ACg008417(GO:0008360);ACg003616(GO:0031060);ACg005426(GO:0071963);ACg008426(GO:0060261,GO:0045899);ACg000666(GO:0032889);ACg009038(GO:0060629,GO:0007094);ACg007655(GO:0051573,GO:0051572,GO:0071441);ACg007944(GO:0008360);ACg001848(GO:0090141);ACg000328(GO:1902425,GO:0007096,GO:0031031);ACg003328(GO:0008582);ACg006274(GO:0043942,GO:0…
biological_process	positive regulation of establishment or maintenance of cell polarity regulating cell shape	GO:2000771	2	ACg007483(GO:0061161);ACg004776(GO:0061161)
biological_process	cell division	GO:0051301	124	ACg006897(GO:0000280);ACg006379(GO:0045835,GO:0007126);ACg001916(GO:0051301);ACg003834(GO:0051301,GO:0007067);ACg007976(GO:0032955);ACg000903(GO:0051301,GO:0007067);ACg006175(GO:0000070,GO:0031134);ACg000890(GO:0007126);ACg009038(GO:0007126,GO:0007114,GO:0060629,GO:0007094);ACg006188(GO:0007140,GO:0007143);ACg007655(GO:0000070);ACg000328(GO:0031566,GO:0000070,GO:1902425,GO:0007096,GO:0031031,GO:0…
biological_process	single-organism cellular localization	GO:1902580	30	ACg003699(GO:0070197);ACg003834(GO:0000132);ACg002716(GO:0045040);ACg001838(GO:0006620);ACg003642(GO:0045040);ACg006519(GO:0016560);ACg001335(GO:0032187);ACg002282(GO:0072659);ACg008464(GO:0006614);ACg008956(GO:0000132);ACg004243(GO:0016560,GO:0016558,GO:0006625);ACg002091(GO:0045040);ACg001435(GO:0016560);ACg004899(GO:0000001);ACg000706(GO:0045040,GO:0000001);ACg007033(GO:0044397);ACg007131(GO:0…
biological_process	regulation of multicellular organismal process	GO:0051239	23	ACg001373(GO:1900140,GO:0010029);ACg004949(GO:0030500,GO:0045668);ACg002376(GO:0031156);ACg002123(GO:0009909);ACg002843(GO:0051138);ACg003551(GO:0070798);ACg001837(GO:0045665,GO:0048711);ACg005914(GO:2000343,GO:0050715,GO:0061081);ACg003328(GO:0008582);ACg002227(GO:0045665,GO:0002052);ACg007032(GO:0055117,GO:0002027);ACg006274(GO:0070794);ACg000100(GO:0010029);ACg002842(GO:0031156);ACg001790(GO:0…
biological_process	antigen processing and presentation of exogenous antigen	GO:0019884	2	ACg002843(GO:0048007);ACg008542(GO:0019886)
biological_process	macromolecular complex subunit organization	GO:0043933	214	ACg007257(GO:0006461);ACg003099(GO:0051260);ACg003645(GO:0051289);ACg000903(GO:0051289);ACg001906(GO:0051260);ACg006652(GO:0006334);ACg003616(GO:0016584);ACg007812(GO:0000028);ACg008426(GO:0060261,GO:0045899,GO:0034724,GO:0006334);ACg004962(GO:0000028);ACg000422(GO:0080129,GO:0043248);ACg000666(GO:0007015);ACg003380(GO:0051289);ACg004243(GO:0016560);ACg006168(GO:0051260);ACg000706(GO:0006461);ACg…
biological_process	organelle fusion	GO:0048284	14	ACg003161(GO:0032889);ACg005422(GO:0006906);ACg006228(GO:0042144);ACg004023(GO:0042144);ACg001600(GO:0006906);ACg005573(GO:0032889);ACg004161(GO:0006906);ACg003005(GO:0031338);ACg000666(GO:0032889);ACg004934(GO:0006906);ACg002024(GO:0008053);ACg003482(GO:0042144);ACg004848(GO:0006906);ACg001347(GO:0048280)
biological_process	cytogamy	GO:0000755	1	ACg004555(GO:0032220)
biological_process	positive regulation of cell communication	GO:0010647	16	ACg001366(GO:0050850);ACg005573(GO:0090037);ACg001271(GO:0051897);ACg002282(GO:0090028);ACg008864(GO:0045741,GO:0070374);ACg002615(GO:0050850);ACg000328(GO:0031031);ACg005914(GO:0043406,GO:0010739,GO:0070374,GO:0031666);ACg006152(GO:0031031);ACg004865(GO:0035025);ACg004933(GO:0035025);ACg003570(GO:0016239);ACg002426(GO:0071508);ACg004217(GO:0000187);ACg002830(GO:0014068);ACg006899(GO:0000187)
biological_process	regulation of response to biotic stimulus	GO:0002831	9	ACg008036(GO:1900445);ACg006577(GO:1900444);ACg000761(GO:0050687);ACg001546(GO:2000072);ACg003199(GO:1900445);ACg006362(GO:1900445);ACg002282(GO:1900445);ACg005397(GO:1900445);ACg005914(GO:0031666)
biological_process	development of symbiont involved in interaction with host	GO:0044115	3	ACg004416(GO:0044114);ACg006766(GO:0044114);ACg003199(GO:0044114)
biological_process	organic hydroxy compound transport	GO:0015850	5	ACg005419(GO:0015918);ACg001482(GO:0015879);ACg005945(GO:0015903);ACg002365(GO:0006853);ACg003199(GO:0035376)
biological_process	sporulation	GO:0043934	69	ACg003642(GO:0048315);ACg000890(GO:0030435);ACg003520(GO:0030437);ACg004436(GO:0048315);ACg009038(GO:0048315,GO:0030437);ACg002894(GO:0048315,GO:0030437);ACg001848(GO:0030435);ACg005936(GO:0043936,GO:0048315);ACg000102(GO:0030437);ACg002860(GO:0030437);ACg007718(GO:0030437);ACg006274(GO:0048315,GO:0043942,GO:0043941,GO:0043935,GO:0075308);ACg007430(GO:0032120,GO:0030437);ACg001540(GO:0030437);ACg…
biological_process	nitrogen compound transport	GO:0071705	53	ACg005394(GO:0016973);ACg004605(GO:0016973);ACg000080(GO:0016973,GO:0006407);ACg002540(GO:0015805);ACg003516(GO:0006406);ACg002308(GO:0006407);ACg006476(GO:0003333);ACg000991(GO:0000066);ACg001613(GO:0006409);ACg000102(GO:0015697);ACg000278(GO:0006406);ACg002368(GO:0035352);ACg001945(GO:0016973);ACg004174(GO:0016973,GO:0006406);ACg000482(GO:0010963);ACg005945(GO:0015903);ACg002365(GO:0006853);ACg…
biological_process	embryo development ending in seed dormancy	GO:0009793	1	ACg005511(GO:0009793)
biological_process	response to topologically incorrect protein	GO:0035966	10	ACg009112(GO:0071629,GO:0071712);ACg004461(GO:0051788);ACg000100(GO:0051788);ACg001366(GO:0030968);ACg001546(GO:0051788);ACg006409(GO:0071629);ACg000422(GO:0051788);ACg001377(GO:0051788);ACg008750(GO:0034620);ACg000751(GO:0030969)
biological_process	cell activation involved in immune response	GO:0002263	1	ACg003474(GO:0043304)
biological_process	single-organism intracellular transport	GO:1902582	139	ACg006897(GO:0006888,GO:0006890);ACg000080(GO:0016973,GO:0006407);ACg003642(GO:0045040);ACg000560(GO:0006888);ACg000422(GO:0006623);ACg004243(GO:0016560,GO:0016558,GO:0006625);ACg003579(GO:0048193);ACg007860(GO:0032066);ACg000102(GO:0006893);ACg001945(GO:0016973);ACg003328(GO:0008088);ACg000706(GO:0045040);ACg009112(GO:0030970);ACg002365(GO:0006853);ACg001466(GO:0006843);ACg003366(GO:0006888,GO:0…
biological_process	positive regulation of response to stimulus	GO:0048584	27	ACg003161(GO:0044416);ACg005573(GO:0090037);ACg001271(GO:0051897);ACg006362(GO:1900445,GO:1900436);ACg002282(GO:1900445,GO:0090028,GO:1900433,GO:1900439);ACg008864(GO:0045741,GO:0070374);ACg002615(GO:0050850);ACg000328(GO:0031031);ACg008146(GO:0045739);ACg005397(GO:1900445,GO:1900442);ACg005914(GO:0043406,GO:0010739,GO:0070374,GO:0031666);ACg004933(GO:0035025);ACg002426(GO:1900436,GO:0071508);ACg…
biological_process	signal transduction involved in filamentous growth	GO:0001402	3	ACg008036(GO:0001402);ACg003047(GO:0001402);ACg002426(GO:0001402)
biological_process	lipid localization	GO:0010876	11	ACg001373(GO:0006869);ACg005945(GO:0045332);ACg002365(GO:0006853);ACg008925(GO:0015909);ACg003199(GO:0035376);ACg005286(GO:0045332);ACg005419(GO:0015918);ACg002580(GO:0015914);ACg008102(GO:0046836);ACg005914(GO:0061078);ACg000102(GO:0015914)
biological_process	positive regulation of spore-bearing organ development	GO:0075261	1	ACg003551(GO:0070798)
biological_process	cytoskeleton organization	GO:0007010	86	ACg003834(GO:0000132,GO:0031023);ACg006175(GO:0031134);ACg000666(GO:0007015);ACg004436(GO:0000226);ACg009038(GO:0000022);ACg000328(GO:1902425,GO:0008608,GO:0031134);ACg003328(GO:0000226);ACg009112(GO:0051228);ACg007033(GO:0000147,GO:0000915,GO:0032233,GO:2000601,GO:0030041,GO:0045010);ACg001203(GO:0030950);ACg004193(GO:0007052);ACg004303(GO:0007015,GO:0031106);ACg005425(GO:0043148);ACg006262(GO:0…
biological_process	negative regulation of transmembrane transport	GO:0034763	1	ACg007424(GO:1900417)
biological_process	M phase	GO:0000279	1	ACg007689(GO:0000091)
biological_process	regulation of nitrogen utilization	GO:0006808	2	ACg007847(GO:0006808);ACg007424(GO:0006808)
biological_process	small molecule metabolic process	GO:0044281	297	ACg003161(GO:0006096);ACg004558(GO:0006536,GO:0006101);ACg003645(GO:0009089);ACg007157(GO:0030328);ACg004385(GO:0006696);ACg002926(GO:1902114,GO:0046416);ACg000392(GO:0044205);ACg005912(GO:0006097,GO:0006102);ACg003380(GO:0006797,GO:0006741);ACg004243(GO:0042318,GO:0006635,GO:0006631);ACg000431(GO:0009697);ACg007860(GO:0006200);ACg007947(GO:0009089,GO:0006531,GO:0019877,GO:0009097,GO:0009088,GO:0…
biological_process	ascospore formation	GO:0030437	39	ACg005585(GO:0030437);ACg005667(GO:0030476);ACg000610(GO:0030437);ACg003520(GO:0030437);ACg009038(GO:0030437);ACg002894(GO:0030437);ACg002780(GO:0030437);ACg000102(GO:0030437);ACg002860(GO:0030437);ACg007718(GO:0030437);ACg001440(GO:0030437);ACg002426(GO:0030437);ACg003860(GO:0030476);ACg007430(GO:0032120,GO:0030437);ACg001540(GO:0030437);ACg006975(GO:0030437);ACg003246(GO:0030437);ACg000203(GO:0…
biological_process	cell budding	GO:0007114	6	ACg008812(GO:0007121);ACg004303(GO:0007118,GO:0007119);ACg009038(GO:0007114);ACg004171(GO:0007118);ACg005573(GO:0007117);ACg006144(GO:0007118)
biological_process	regulation of protein localization	GO:0032880	15	ACg005573(GO:0060178);ACg002282(GO:1900182);ACg004436(GO:0032065);ACg000328(GO:1902425);ACg005914(GO:0050715);ACg004217(GO:0036283);ACg009112(GO:1900182);ACg005119(GO:0032880);ACg003838(GO:0042306);ACg000350(GO:0042992);ACg002682(GO:1901925);ACg002637(GO:0046827);ACg004912(GO:0046827);ACg003474(GO:0090004);ACg001207(GO:2000008)
biological_process	establishment of protein localization to organelle	GO:0072594	50	ACg005394(GO:0006606);ACg007736(GO:0006626,GO:0045047);ACg007336(GO:0032258);ACg002716(GO:0045040);ACg001838(GO:0006620);ACg003642(GO:0045040);ACg008678(GO:0045047);ACg007764(GO:0043328);ACg005001(GO:0006623);ACg000422(GO:0006623);ACg003520(GO:0032258);ACg000475(GO:0043328);ACg004243(GO:0016560,GO:0016558,GO:0006625);ACg008382(GO:0032258);ACg008178(GO:0000042);ACg006162(GO:0043328);ACg002091(GO:0…
biological_process	actin modification	GO:0030047	1	ACg002705(GO:0031289)
biological_process	hematopoietic or lymphoid organ development	GO:0048534	5	ACg002843(GO:0051138);ACg008396(GO:0002762);ACg005425(GO:0048539);ACg008029(GO:0045638);ACg002830(GO:0045577)
biological_process	positive regulation of phenotypic switching	GO:1900241	2	ACg008036(GO:1900241);ACg002282(GO:1900241)
biological_process	peroxisome organization	GO:0007031	9	ACg001170(GO:0007031);ACg007336(GO:0030242);ACg007131(GO:0045033,GO:0032581,GO:0045046);ACg008242(GO:0007031);ACg006519(GO:0016560);ACg006252(GO:0016558);ACg004243(GO:0016560,GO:0016558,GO:0006625);ACg006066(GO:0007031);ACg001435(GO:0016560)
biological_process	negative regulation of multicellular organismal process	GO:0051241	3	ACg001546(GO:0010187);ACg001457(GO:0040027);ACg006274(GO:0070794)
biological_process	cellular amino acid metabolic process	GO:0006520	95	ACg007937(GO:0006555);ACg004558(GO:0006536);ACg003645(GO:0009089);ACg007157(GO:0030328);ACg002926(GO:1902114,GO:0046416);ACg004202(GO:0019509);ACg003877(GO:0009072,GO:0009073);ACg002588(GO:0008652,GO:0009073);ACg008359(GO:0000162);ACg001305(GO:0015940);ACg001848(GO:0006536);ACg007350(GO:0006564);ACg006027(GO:0000105);ACg007947(GO:0009089,GO:0006531,GO:0019877,GO:0009097,GO:0009088,GO:0009086);ACg…
biological_process	stress response to metal ion	GO:0097501	17	ACg003973(GO:0071585);ACg001241(GO:0071585);ACg006985(GO:0071585);ACg003691(GO:0071585);ACg001939(GO:0071585);ACg008178(GO:0071585);ACg007681(GO:0071585);ACg001440(GO:0071585);ACg002917(GO:0071585);ACg008086(GO:0071585);ACg004097(GO:0071585);ACg003356(GO:0071585);ACg000657(GO:0071585);ACg008289(GO:0071585);ACg004798(GO:0071585);ACg001820(GO:0071585);ACg004094(GO:0071585)
biological_process	regulation of signal transduction	GO:0009966	49	ACg004142(GO:0043088);ACg004949(GO:0032872);ACg001453(GO:0043409);ACg001271(GO:0051897,GO:0035023);ACg000328(GO:0031031);ACg007699(GO:0033147);ACg006235(GO:0009968);ACg007810(GO:1901487);ACg002426(GO:0071508);ACg006899(GO:0000187);ACg001582(GO:0031030);ACg002995(GO:0046578,GO:0032320);ACg001629(GO:0035023);ACg003366(GO:0032312,GO:0032012);ACg002614(GO:0051056);ACg008660(GO:0035024,GO:0032321);ACg…
biological_process	negative regulation of sporulation	GO:0043939	3	ACg008036(GO:0075308);ACg007568(GO:0043942);ACg006274(GO:0043942,GO:0075308)
biological_process	regulation of protein stability	GO:0031647	3	ACg001274(GO:0050821);ACg007131(GO:0050821);ACg000203(GO:0050821)
biological_process	positive regulation of defense response	GO:0031349	3	ACg003161(GO:0044416);ACg006349(GO:0044416);ACg003474(GO:0034122)
biological_process	glycolytic process	GO:0006096	10	ACg003161(GO:0006096);ACg000100(GO:0006096);ACg007001(GO:0006096);ACg004359(GO:0006096);ACg008592(GO:0006096);ACg004401(GO:0006096);ACg000422(GO:0006096);ACg003968(GO:0006096);ACg008705(GO:0006096);ACg001977(GO:0006096)
biological_process	regulation of cellular localization	GO:0060341	18	ACg005573(GO:0060178,GO:0060583);ACg002282(GO:1900182);ACg006223(GO:0017157);ACg007944(GO:0017157);ACg000328(GO:1902425);ACg005914(GO:0050715);ACg007032(GO:0010880);ACg004217(GO:0036283);ACg001203(GO:0017157);ACg009112(GO:1900182);ACg003838(GO:0042306);ACg000350(GO:0042992);ACg002682(GO:1901925);ACg002637(GO:0046827);ACg004912(GO:0046827);ACg002447(GO:0032024,GO:0046676);ACg003474(GO:0090004,GO:0…
biological_process	hydrogen transport	GO:0006818	12	ACg002479(GO:0042776);ACg004634(GO:0015986,GO:0015992);ACg007715(GO:0015991,GO:0015992);ACg002762(GO:0015992);ACg004891(GO:0015986);ACg000253(GO:0015986);ACg001794(GO:0015991);ACg005597(GO:0015986);ACg004272(GO:0015986);ACg002581(GO:0015991);ACg003618(GO:0015986);ACg007065(GO:0015991)
biological_process	negative regulation of molecular function	GO:0044092	15	ACg001426(GO:0006469);ACg005584(GO:0000188);ACg008301(GO:0043086);ACg008417(GO:0032091,GO:0043086);ACg004572(GO:0034260);ACg002432(GO:0032078);ACg005415(GO:0043433);ACg003482(GO:0010951);ACg000328(GO:0043086,GO:0045736);ACg007059(GO:0006469);ACg000443(GO:2000678,GO:0043433);ACg001826(GO:0051097);ACg002494(GO:0000173);ACg003474(GO:0006469);ACg002830(GO:0043407)
biological_process	regulation of immune system process	GO:0002682	11	ACg000194(GO:0045088);ACg008396(GO:0002762);ACg000761(GO:0050687);ACg001546(GO:2000072,GO:0010363);ACg008029(GO:0045638);ACg000736(GO:0045824);ACg008289(GO:0052559);ACg002843(GO:0051138);ACg005914(GO:0030890,GO:0061078,GO:0061081,GO:0002906);ACg003474(GO:0043304,GO:0034122);ACg002830(GO:0050853,GO:0050860,GO:0042130,GO:0045577,GO:0002924)
biological_process	protein glycosylation	GO:0006486	11	ACg008727(GO:0006486);ACg001186(GO:0006486);ACg005573(GO:0006471);ACg007002(GO:0006486);ACg003321(GO:0006486);ACg003163(GO:0006491);ACg008758(GO:0006486);ACg003417(GO:0018279);ACg008868(GO:0006486,GO:0006493,GO:0006487);ACg003322(GO:0006486);ACg006886(GO:0006487)
biological_process	negative regulation of leukocyte activation	GO:0002695	1	ACg002830(GO:0042130)
biological_process	positive regulation of signal transduction involved in conjugation with cellular fusion	GO:0060239	1	ACg002282(GO:0090028)
biological_process	positive regulation of macromolecule metabolic process	GO:0010604	74	ACg003954(GO:2000999);ACg000903(GO:0045893);ACg003800(GO:0045737);ACg005467(GO:0045944);ACg007688(GO:0045944);ACg008426(GO:0060261,GO:0045899);ACg000357(GO:0045893);ACg008146(GO:0045739);ACg007699(GO:0045944);ACg008028(GO:0032968,GO:0045944);ACg008936(GO:0045944);ACg007467(GO:0070131);ACg008939(GO:0045944);ACg002682(GO:0090203);ACg000415(GO:0045893);ACg003927(GO:2000060);ACg005573(GO:0060635);ACg…
biological_process	energy taxis	GO:0009453	1	ACg001848(GO:0042331)
biological_process	prostaglandin secretion involved in immune response	GO:0090323	1	ACg005914(GO:0061078)
biological_process	organic hydroxy compound metabolic process	GO:1901615	33	ACg000164(GO:0042823);ACg004385(GO:0006696);ACg005642(GO:1900602);ACg005631(GO:0006071);ACg005547(GO:0006696);ACg000431(GO:0009697);ACg005624(GO:0006071);ACg006383(GO:1900375);ACg004540(GO:0006657);ACg006060(GO:0006071);ACg002365(GO:0009437);ACg001546(GO:0009697);ACg000039(GO:0032443,GO:0006696);ACg000734(GO:0042821);ACg004935(GO:0009437);ACg000494(GO:0006071,GO:0006114);ACg003735(GO:0042823);ACg…
biological_process	organophosphate metabolic process	GO:0019637	131	ACg006912(GO:0006003);ACg004385(GO:0019287);ACg000392(GO:0044205);ACg003380(GO:0006741);ACg003732(GO:0006184);ACg007860(GO:0006200);ACg006777(GO:0019305);ACg004540(GO:0006644,GO:0006657,GO:0046474);ACg003664(GO:0006184);ACg005413(GO:0043547);ACg000596(GO:0009398);ACg003366(GO:0032312);ACg003321(GO:0006011);ACg006334(GO:0006123,GO:0042775,GO:0006122);ACg000262(GO:0006184);ACg005812(GO:0006184);ACg…
biological_process	negative regulation of cell differentiation	GO:0045596	8	ACg004949(GO:0045668);ACg008396(GO:0002762);ACg007707(GO:0050768);ACg001837(GO:0045665);ACg007568(GO:0043942);ACg008029(GO:0045638);ACg002227(GO:0045665);ACg006274(GO:0043942)
biological_process	seed dormancy process	GO:0010162	1	ACg001373(GO:0010162)
biological_process	system development	GO:0048731	62	ACg004990(GO:0007416,GO:0048812);ACg003834(GO:0021540,GO:0021987,GO:0048854);ACg004949(GO:0030500);ACg002376(GO:0031288,GO:0031156);ACg002123(GO:0048446,GO:0009909);ACg002987(GO:0035914);ACg002852(GO:0070787);ACg006362(GO:0070787);ACg009038(GO:0000909);ACg006080(GO:0022008,GO:0048812);ACg002843(GO:0051138);ACg001848(GO:0031154);ACg001837(GO:0045665,GO:0048711);ACg003328(GO:0007399,GO:0048749,GO:0…
biological_process	negative regulation of antigen receptor-mediated signaling pathway	GO:0050858	1	ACg002830(GO:0050860)
biological_process	positive regulation of signal transduction	GO:0009967	15	ACg001366(GO:0050850);ACg005573(GO:0090037);ACg001271(GO:0051897);ACg002282(GO:0090028);ACg008864(GO:0045741,GO:0070374);ACg002615(GO:0050850);ACg000328(GO:0031031);ACg005914(GO:0043406,GO:0010739,GO:0070374,GO:0031666);ACg006152(GO:0031031);ACg004865(GO:0035025);ACg004933(GO:0035025);ACg002426(GO:0071508);ACg004217(GO:0000187);ACg002830(GO:0014068);ACg006899(GO:0000187)
biological_process	mating	GO:0007618	2	ACg001911(GO:0007618);ACg006704(GO:0007618)
biological_process	regulation of homeostatic process	GO:0032844	9	ACg001522(GO:0032204);ACg000834(GO:0032204);ACg006624(GO:0010994);ACg007638(GO:0032211);ACg002843(GO:0061088);ACg004914(GO:0010995);ACg005914(GO:0002906);ACg007032(GO:0010880);ACg007301(GO:0032212)
biological_process	filamentous growth of a population of unicellular organisms in response to biotic stimulus	GO:0036180	29	ACg003161(GO:0036180);ACg001794(GO:0036180);ACg008163(GO:0036180);ACg007421(GO:0036180);ACg000666(GO:0036180);ACg006362(GO:1900445,GO:0036180);ACg002282(GO:1900445,GO:0036180);ACg003163(GO:0036180);ACg004523(GO:0036180);ACg001452(GO:0036180);ACg005500(GO:0036180);ACg003488(GO:0036180);ACg005397(GO:1900445,GO:0036180);ACg003047(GO:0036180);ACg008036(GO:1900445,GO:0036180);ACg006577(GO:0036180,GO:1…
biological_process	entry into other organism involved in symbiotic interaction	GO:0051828	2	ACg003161(GO:0044409);ACg004416(GO:0044409)
biological_process	ether metabolic process	GO:0018904	2	ACg004452(GO:0006662);ACg004834(GO:0006662)
biological_process	negative regulation of conjugation	GO:0031135	2	ACg008036(GO:0010515);ACg005128(GO:0031138)
biological_process	Golgi organization	GO:0007030	4	ACg000100(GO:0007030);ACg003732(GO:0007030);ACg003366(GO:0007030);ACg000422(GO:0007030)
biological_process	RNA transport	GO:0050658	33	ACg005394(GO:0016973);ACg004605(GO:0016973);ACg000080(GO:0016973,GO:0006407);ACg003516(GO:0006406);ACg002308(GO:0006407);ACg001613(GO:0006409);ACg000278(GO:0006406);ACg001945(GO:0016973);ACg004174(GO:0016973,GO:0006406);ACg002682(GO:0016973);ACg003650(GO:0016973);ACg005504(GO:0006406);ACg007343(GO:0006406);ACg000487(GO:0016031);ACg008375(GO:0016973);ACg003808(GO:0006406);ACg008112(GO:0006407);ACg…
biological_process	developmental cell growth	GO:0048588	1	ACg000100(GO:0048767)
biological_process	response to BMP	GO:0071772	1	ACg008936(GO:0071773)
biological_process	regulation of signaling	GO:0023051	51	ACg004142(GO:0043088);ACg004949(GO:0032872);ACg001453(GO:0043409);ACg001271(GO:0051897,GO:0035023);ACg000328(GO:0031031);ACg007699(GO:0033147);ACg006235(GO:0009968);ACg007810(GO:1901487);ACg002426(GO:0071508);ACg006899(GO:0000187);ACg001582(GO:0031030);ACg002995(GO:0046578,GO:0032320);ACg001629(GO:0035023);ACg003366(GO:0032312,GO:0032012);ACg002614(GO:0051056);ACg008660(GO:0035024,GO:0032321);ACg…
biological_process	receptor recycling	GO:0001881	1	ACg001207(GO:0001881)
biological_process	positive regulation of cell division	GO:0051781	3	ACg002842(GO:0051781);ACg000328(GO:0031031);ACg006152(GO:0031031)
biological_process	establishment of protein localization	GO:0045184	101	ACg006897(GO:0006886);ACg006682(GO:0006886);ACg003642(GO:0045040);ACg008678(GO:0006886,GO:0045047);ACg004758(GO:0006886);ACg005001(GO:0006623);ACg000422(GO:0006623);ACg003520(GO:0032258);ACg000475(GO:0043328);ACg003370(GO:0006886);ACg004436(GO:0032065);ACg002843(GO:0006886);ACg003732(GO:0006886,GO:0009306);ACg004243(GO:0016560,GO:0016558,GO:0006625);ACg000278(GO:0015031);ACg002091(GO:0045040);ACg…
biological_process	positive regulation of immune response	GO:0050778	3	ACg008289(GO:0052559);ACg003474(GO:0034122);ACg002830(GO:0050853,GO:0050860)
biological_process	ascospore-type prospore assembly	GO:0031321	4	ACg001815(GO:0032120);ACg006623(GO:0031321);ACg007430(GO:0032120);ACg002731(GO:0031321)
biological_process	regulation of secondary metabolic process	GO:0043455	5	ACg004416(GO:0010914);ACg003227(GO:1900376);ACg003074(GO:1900376,GO:1900196,GO:1900695);ACg002426(GO:1900376);ACg006274(GO:0010914)
biological_process	regulation of epithelial cell migration	GO:0010632	1	ACg003474(GO:0010594)
biological_process	meiotic cell cycle process	GO:1903046	52	ACg005585(GO:0030437);ACg005667(GO:0030476);ACg000610(GO:0030437);ACg003520(GO:0030437);ACg009038(GO:0030437,GO:0060629);ACg002894(GO:0030437);ACg002780(GO:0030437);ACg000102(GO:0030437);ACg002860(GO:0030437);ACg007718(GO:0030437);ACg001440(GO:0030437);ACg002426(GO:0030437);ACg006274(GO:0043942,GO:0043941,GO:0043935);ACg003860(GO:0030476);ACg007430(GO:0032120,GO:0030437);ACg000834(GO:0007131,GO:0…
biological_process	endomembrane system organization	GO:0010256	15	ACg000100(GO:0007030);ACg001660(GO:0036258);ACg001437(GO:0043001);ACg005896(GO:0007084);ACg003366(GO:0007030);ACg000422(GO:0007030);ACg002282(GO:0072659);ACg004262(GO:0007009);ACg003732(GO:0007030);ACg002843(GO:0048499);ACg007707(GO:0007032);ACg006273(GO:0043001);ACg002580(GO:0043001);ACg005400(GO:0045048);ACg003474(GO:0090004)
biological_process	regulation of endocytosis	GO:0030100	6	ACg002852(GO:0030100);ACg004142(GO:0030100);ACg002917(GO:0030100);ACg005573(GO:0045807);ACg003150(GO:0050765);ACg000833(GO:0030100)
biological_process	establishment or maintenance of cell polarity	GO:0007163	39	ACg004142(GO:2000769);ACg003834(GO:0000132);ACg004171(GO:0007163,GO:0030950);ACg005426(GO:0071963);ACg005288(GO:0030010);ACg005286(GO:0007163);ACg009038(GO:0030010);ACg007033(GO:0030010,GO:0071963);ACg001582(GO:0030952);ACg001203(GO:2000769,GO:0030950);ACg004303(GO:0030010);ACg006262(GO:0071963);ACg002614(GO:0007163);ACg003487(GO:0030010,GO:0071963);ACg004776(GO:0061161,GO:0061246);ACg006895(GO:0…
biological_process	cellular ketone metabolic process	GO:0042180	19	ACg003819(GO:0090368);ACg006204(GO:0006744);ACg008417(GO:0045717);ACg001095(GO:0006744);ACg005642(GO:1900602);ACg004603(GO:0006744);ACg001939(GO:0006744);ACg003551(GO:0006521);ACg007796(GO:0006744);ACg007431(GO:0097053);ACg001274(GO:0000821);ACg002521(GO:1901710);ACg008567(GO:0045722);ACg003004(GO:0006744);ACg007432(GO:0019441);ACg004416(GO:2000531);ACg003074(GO:1900196);ACg005698(GO:1900602);ACg…
biological_process	natural killer cell mediated cytotoxicity	GO:0042267	1	ACg002830(GO:0042267)
biological_process	sulfur compound metabolic process	GO:0006790	46	ACg007937(GO:0006555);ACg001720(GO:0071267);ACg007157(GO:0030328);ACg000700(GO:0006790,GO:0019343,GO:0000096,GO:0019279);ACg006186(GO:0006086);ACg003498(GO:0006751);ACg004385(GO:0019287);ACg004202(GO:0019509);ACg000736(GO:0006749);ACg001212(GO:0006750);ACg006500(GO:0071267);ACg004243(GO:0042318);ACg007947(GO:0009086);ACg006383(GO:1900478);ACg005047(GO:0006637);ACg002365(GO:0006084);ACg000834(GO:0…
biological_process	regeneration	GO:0031099	1	ACg006063(GO:0031100)
biological_process	antigen processing and presentation of peptide antigen	GO:0048002	1	ACg008542(GO:0019886)
biological_process	antigen processing and presentation of peptide or polysaccharide antigen via MHC class II	GO:0002504	1	ACg008542(GO:0019886)
biological_process	negative regulation of cell activation	GO:0050866	1	ACg002830(GO:0042130)
biological_process	actin cortical patch localization	GO:0051666	9	ACg007033(GO:0044397);ACg006262(GO:0051666);ACg002917(GO:0051666);ACg005573(GO:0060583);ACg003487(GO:0044397);ACg002101(GO:0051666);ACg004735(GO:0051666);ACg004933(GO:0051666);ACg004865(GO:0051666)
biological_process	positive regulation of molecular function	GO:0044093	28	ACg008417(GO:0043388,GO:0043085);ACg003800(GO:0045737);ACg001599(GO:2000373);ACg002282(GO:0007190);ACg008864(GO:0045741);ACg002894(GO:0043547);ACg002430(GO:0010950);ACg000443(GO:2000679);ACg007860(GO:0051345);ACg005914(GO:0043406);ACg007032(GO:0051343,GO:0032516,GO:0060316);ACg002426(GO:0071508);ACg004217(GO:0000187);ACg006899(GO:0000187);ACg001711(GO:0045860);ACg005413(GO:0043547);ACg007188(GO:0…
biological_process	ascospore wall assembly	GO:0030476	6	ACg003860(GO:0030476);ACg002917(GO:0030476);ACg005667(GO:0030476);ACg003142(GO:0030476);ACg004899(GO:0030476);ACg005660(GO:0030476)
biological_process	negative regulation of intracellular transport	GO:0032387	2	ACg002682(GO:1901925);ACg000350(GO:0042992)
biological_process	response to oxygen levels	GO:0070482	11	ACg003075(GO:0071456,GO:0001666);ACg002740(GO:0071456);ACg003099(GO:0071456,GO:0001666);ACg001906(GO:0001666);ACg005607(GO:0071456);ACg005651(GO:0001666);ACg000443(GO:0071455);ACg004416(GO:0061418);ACg003021(GO:0071456);ACg007810(GO:0071455,GO:1901487);ACg005546(GO:0001666)
biological_process	microtubule organizing center organization	GO:0031023	4	ACg003899(GO:0051297);ACg003834(GO:0031023);ACg003971(GO:0030474);ACg002422(GO:0046601)
biological_process	intracellular transport	GO:0046907	166	ACg006897(GO:0006886,GO:0006888,GO:0006890);ACg001916(GO:0006913);ACg000080(GO:0016973,GO:0006407);ACg003642(GO:0045040);ACg000560(GO:0006888);ACg000422(GO:0006623);ACg002843(GO:0006886);ACg003732(GO:0006886,GO:0006913);ACg004243(GO:0016560,GO:0016558,GO:0006625);ACg003579(GO:0048193);ACg007860(GO:0032066);ACg000102(GO:0006893);ACg001945(GO:0016973);ACg003328(GO:0008088);ACg000706(GO:0045040);ACg…
biological_process	positive regulation of cell septum assembly	GO:1901893	6	ACg001582(GO:0031030);ACg007409(GO:0031030);ACg001400(GO:0031030);ACg000328(GO:0031031);ACg004572(GO:0031030);ACg006152(GO:0031031)
biological_process	RNA localization	GO:0006403	35	ACg005394(GO:0016973);ACg004605(GO:0016973);ACg000080(GO:0016973,GO:0006407);ACg003516(GO:0006406);ACg002308(GO:0006407);ACg001613(GO:0006409);ACg000278(GO:0006406);ACg001945(GO:0016973);ACg004174(GO:0016973,GO:0006406);ACg002682(GO:0071048,GO:0016973);ACg003650(GO:0016973);ACg005504(GO:0006406);ACg004200(GO:0008298);ACg007343(GO:0006406);ACg000487(GO:0016031);ACg008375(GO:0016973);ACg003808(GO:0…
biological_process	cellular component macromolecule biosynthetic process	GO:0070589	11	ACg000834(GO:0045492);ACg007479(GO:0070610);ACg005573(GO:0070610);ACg005007(GO:0071768);ACg003142(GO:0006038);ACg007002(GO:0000032);ACg003163(GO:0051278);ACg004735(GO:0032884);ACg008289(GO:0051278);ACg008758(GO:0000032);ACg005936(GO:0006038)
biological_process	response to oxygen-containing compound	GO:1901700	44	ACg006362(GO:0097308);ACg001212(GO:0036245);ACg004652(GO:0019430);ACg000328(GO:0070301);ACg008146(GO:0042744);ACg007699(GO:0032355);ACg006274(GO:0070301);ACg006899(GO:0060396,GO:0034614);ACg006383(GO:0061432);ACg002740(GO:0010034,GO:0070542);ACg006702(GO:0097308);ACg001546(GO:0009863,GO:0009867,GO:0010200,GO:0009862);ACg002995(GO:0043327);ACg002614(GO:0071333);ACg004912(GO:0071238);ACg004416(GO:0…
biological_process	heme metabolic process	GO:0042168	3	ACg001738(GO:0006783);ACg006947(GO:0006782);ACg007796(GO:0006784)
biological_process	negative regulation of macromolecule metabolic process	GO:0010605	92	ACg007959(GO:0048025);ACg003616(GO:0000122,GO:0030466,GO:0000183,GO:0035391,GO:0006348,GO:0030702);ACg006175(GO:0030702);ACg005426(GO:0006348,GO:0030702);ACg005467(GO:0000122);ACg003227(GO:0000122);ACg002987(GO:0045892);ACg005415(GO:0000122);ACg007655(GO:0030466,GO:0051573,GO:0051572,GO:0071441,GO:0030702);ACg000328(GO:0045736);ACg007699(GO:0045892,GO:0000122);ACg003319(GO:0006342);ACg000648(GO:0…
biological_process	regulation of spore-bearing organ development	GO:0075260	5	ACg002842(GO:0031156);ACg003551(GO:0070798);ACg002376(GO:0031156);ACg003026(GO:0070793);ACg006274(GO:0070794)
biological_process	negative regulation of transposition	GO:0010529	1	ACg002723(GO:0010526)
biological_process	negative regulation of organelle organization	GO:0010639	16	ACg006197(GO:0051572);ACg002737(GO:0051693);ACg006379(GO:0045835);ACg004461(GO:0007094);ACg009038(GO:0007094);ACg007655(GO:0051573,GO:0051572,GO:0071441);ACg000259(GO:0045128);ACg002157(GO:0051016);ACg005425(GO:0043148);ACg007638(GO:0032211);ACg005604(GO:0007026);ACg007155(GO:0007094);ACg002682(GO:1901925);ACg007339(GO:1900050,GO:0071441);ACg003927(GO:0045841);ACg005880(GO:0035067)
biological_process	cell migration	GO:0016477	4	ACg005425(GO:0030595);ACg003474(GO:0010594);ACg000101(GO:0040039);ACg005887(GO:0001755)
biological_process	organelle localization	GO:0051640	35	ACg005394(GO:0000055);ACg003834(GO:0000132);ACg006175(GO:0031134);ACg008023(GO:0000056);ACg004436(GO:0051647);ACg002843(GO:0048490);ACg000328(GO:0031134);ACg000706(GO:0000001);ACg002656(GO:0048311);ACg002682(GO:0034398);ACg002474(GO:0000001);ACg004912(GO:0000056);ACg005966(GO:0000055);ACg005887(GO:0032402);ACg003699(GO:0070197);ACg005422(GO:0006903);ACg005350(GO:0000055);ACg002985(GO:0000056);ACg…
biological_process	sorocarp morphogenesis	GO:0031288	1	ACg002376(GO:0031288)
biological_process	fatty acid derivative metabolic process	GO:1901568	3	ACg005368(GO:0019370);ACg007568(GO:0001516);ACg005914(GO:0001516)
biological_process	negative regulation of organic acid transport	GO:0032891	1	ACg001102(GO:0060360)
biological_process	regulation of organelle organization	GO:0033043	69	ACg006379(GO:0045835);ACg003161(GO:0032889);ACg003616(GO:0031060);ACg000666(GO:0032889);ACg009038(GO:0060629,GO:0007094);ACg007655(GO:0051573,GO:0051572,GO:0071441);ACg001848(GO:0090141);ACg000328(GO:1902425,GO:0007096,GO:0031031);ACg006274(GO:0043942,GO:0043941);ACg007033(GO:0032233,GO:2000601,GO:0045010);ACg000834(GO:0032204,GO:0033044);ACg005425(GO:0043148);ACg006262(GO:0034314);ACg007467(GO:0…
biological_process	pigment granule transport	GO:0051904	2	ACg001207(GO:0032402);ACg005887(GO:0032402)
biological_process	tissue morphogenesis	GO:0048729	4	ACg005337(GO:0007430);ACg003231(GO:0002009);ACg002227(GO:0001707);ACg006899(GO:0048754)
biological_process	sorocarp development	GO:0030587	6	ACg002842(GO:0031156);ACg001848(GO:0031154);ACg002376(GO:0031288,GO:0031156);ACg002705(GO:0031154);ACg003150(GO:0031154);ACg002995(GO:0031152)
biological_process	microtubule-based process	GO:0007017	40	ACg007736(GO:0000226);ACg004142(GO:0032887);ACg003834(GO:0000132,GO:0031023);ACg006175(GO:0031134);ACg001335(GO:0070507);ACg004436(GO:0000226);ACg009038(GO:0000022);ACg003628(GO:0031116);ACg000328(GO:1902425,GO:0008608,GO:0031134);ACg002422(GO:0046601);ACg003328(GO:0000226,GO:0008088,GO:0007017);ACg009112(GO:0051228);ACg004193(GO:0007052);ACg000496(GO:0007017);ACg005425(GO:0043148);ACg003300(GO:0…
biological_process	floral whorl development	GO:0048438	3	ACg000100(GO:0048455);ACg004895(GO:0048445);ACg002123(GO:0048446)
biological_process	regulation of peptide hormone secretion	GO:0090276	1	ACg002447(GO:0032024,GO:0046676)
biological_process	single organism cell adhesion	GO:0098602	9	ACg001344(GO:0016337);ACg001382(GO:0022408);ACg008411(GO:0016337);ACg001397(GO:0016337);ACg004546(GO:0016337);ACg001128(GO:0016337);ACg003229(GO:0016337);ACg004416(GO:0016337);ACg000297(GO:0016337)
biological_process	digestive tract development	GO:0048565	1	ACg008936(GO:0060575)
biological_process	ion transport	GO:0006811	47	ACg002479(GO:0042776);ACg000682(GO:0070588,GO:0006812,GO:0006816);ACg004891(GO:0015986);ACg003642(GO:0006820,GO:0044070);ACg004272(GO:0015986);ACg004659(GO:0006814);ACg001184(GO:0015680);ACg002540(GO:0015805);ACg005286(GO:0045332,GO:0006812);ACg006476(GO:0003333);ACg000991(GO:0000066);ACg000102(GO:0015695,GO:0015914,GO:0034220);ACg002476(GO:0035435);ACg000482(GO:0010963);ACg005945(GO:0045332);ACg…
biological_process	leukocyte mediated immunity	GO:0002443	2	ACg003474(GO:0043304);ACg002830(GO:0042267,GO:0002924)
biological_process	positive regulation of cell cycle process	GO:0090068	16	ACg001582(GO:0031030);ACg007409(GO:0031030);ACg002288(GO:0043941);ACg002122(GO:1901970);ACg007587(GO:0045836);ACg001400(GO:0031030);ACg004572(GO:0031030);ACg006658(GO:0007089);ACg002614(GO:0007089);ACg001003(GO:0045836);ACg000203(GO:0075296);ACg000328(GO:1902425,GO:0031031);ACg002422(GO:0046601);ACg006152(GO:0031031);ACg000259(GO:0010846);ACg006274(GO:0043941)
biological_process	cellular aromatic compound metabolic process	GO:0006725	553	ACg003616(GO:0000122,GO:0030466,GO:0000183,GO:0006348,GO:0016584,GO:0030702);ACg000560(GO:0006351);ACg003255(GO:0006390,GO:0006351);ACg000392(GO:0044205);ACg003380(GO:0006741);ACg003319(GO:0006342,GO:0006281,GO:0006355);ACg006777(GO:0019305);ACg001068(GO:0000183);ACg003124(GO:0002943);ACg003664(GO:0006184);ACg005413(GO:0016070,GO:0043547);ACg000596(GO:0009398);ACg003366(GO:0032312);ACg001686(GO:0…
biological_process	organic substance catabolic process	GO:1901575	207	ACg003161(GO:0006096);ACg007915(GO:0006511);ACg003230(GO:0005980);ACg003954(GO:2000999);ACg000674(GO:0006511,GO:0051603);ACg000903(GO:0006511);ACg007157(GO:0030328);ACg001906(GO:0070407,GO:0006515);ACg000422(GO:0006635,GO:0043161,GO:0006511,GO:0006096,GO:0030163);ACg003732(GO:0006184);ACg004243(GO:0006635);ACg000304(GO:0043161,GO:0010499);ACg000948(GO:0043161,GO:0042176);ACg007860(GO:0006200);ACg…
biological_process	regulation of sporulation	GO:0043937	6	ACg008036(GO:0075308);ACg002282(GO:0075306,GO:0043943);ACg002288(GO:0043941);ACg000203(GO:0075307,GO:0075296);ACg007568(GO:0043945,GO:0043942);ACg006274(GO:0043942,GO:0043941,GO:0075308)
biological_process	regulation of transmembrane transport	GO:0034762	3	ACg007032(GO:0060316);ACg007424(GO:1900417);ACg001102(GO:0034762)
biological_process	heterocycle metabolic process	GO:0046483	550	ACg003616(GO:0000122,GO:0030466,GO:0000183,GO:0006348,GO:0016584,GO:0030702);ACg000560(GO:0006351);ACg003255(GO:0006390,GO:0006351);ACg000392(GO:0044205);ACg003380(GO:0006741);ACg004243(GO:0042318);ACg003319(GO:0006342,GO:0006281,GO:0006355);ACg006777(GO:0019305);ACg001068(GO:0006769,GO:0000183);ACg003124(GO:0002943);ACg003664(GO:0006184);ACg005413(GO:0016070,GO:0043547);ACg000596(GO:0009231,GO:0…
biological_process	ossification	GO:0001503	2	ACg004949(GO:0030500,GO:0045668);ACg005425(GO:0030282)
biological_process	regulation of reproductive process	GO:2000241	21	ACg002288(GO:0043941);ACg002376(GO:0031156);ACg002123(GO:0009909);ACg000357(GO:0031142);ACg002282(GO:0090028,GO:0010514);ACg003551(GO:0031139,GO:0070798);ACg002426(GO:0071508);ACg006274(GO:0043942,GO:0070794,GO:0043941);ACg008036(GO:0010515);ACg001203(GO:0031137);ACg004022(GO:1900406);ACg002842(GO:0031156);ACg009044(GO:0031142);ACg006702(GO:0031137);ACg005128(GO:0031138);ACg006986(GO:0031142);ACg…
biological_process	reproductive process in single-celled organism	GO:0022413	42	ACg005585(GO:0030437);ACg005667(GO:0030476);ACg000610(GO:0030437);ACg003520(GO:0030437);ACg009038(GO:0030437);ACg002894(GO:0030437);ACg002780(GO:0030437);ACg000102(GO:0030437);ACg002860(GO:0030437);ACg007718(GO:0030437);ACg001440(GO:0030437);ACg002426(GO:0030437);ACg003860(GO:0030476);ACg007430(GO:0032120,GO:0030437);ACg001540(GO:0030437);ACg006975(GO:0030437);ACg003246(GO:0030437);ACg000203(GO:0…
biological_process	establishment of ribosome localization	GO:0033753	12	ACg005394(GO:0000055);ACg002985(GO:0000056);ACg004569(GO:0000055);ACg005350(GO:0000055);ACg005119(GO:0000056);ACg000286(GO:0000056);ACg008541(GO:0000055);ACg008023(GO:0000056);ACg004714(GO:0000055);ACg008435(GO:0000055);ACg004912(GO:0000056);ACg005966(GO:0000055)
biological_process	positive regulation of transport	GO:0051050	7	ACg005573(GO:0045807);ACg002637(GO:0046827);ACg004912(GO:0046827);ACg002447(GO:0032024);ACg005914(GO:0061078,GO:0050715);ACg007032(GO:0060316);ACg004217(GO:0036283)
biological_process	cellular macromolecule localization	GO:0070727	124	ACg006897(GO:0006886);ACg006682(GO:0006886);ACg003642(GO:0045040);ACg006175(GO:0034501,GO:0031134);ACg008678(GO:0006886,GO:0045047);ACg004758(GO:0006886);ACg005001(GO:0006623);ACg000422(GO:0006623);ACg003520(GO:0032258);ACg000475(GO:0043328);ACg004731(GO:0034501);ACg003370(GO:0006886);ACg004436(GO:0032065);ACg009038(GO:0034501);ACg002843(GO:0006886,GO:0033365);ACg003732(GO:0006886);ACg004243(GO:0…
biological_process	learning or memory	GO:0007611	1	ACg003328(GO:0008355)
biological_process	organ development	GO:0048513	51	ACg003834(GO:0021540,GO:0021987,GO:0048854);ACg004949(GO:0030500);ACg002376(GO:0031288,GO:0031156);ACg002123(GO:0048446);ACg002987(GO:0035914);ACg002852(GO:0070787);ACg006362(GO:0070787);ACg009038(GO:0000909);ACg002843(GO:0051138);ACg001848(GO:0031154);ACg003328(GO:0048749);ACg002227(GO:0060914,GO:0007507);ACg002426(GO:0070787);ACg006274(GO:0070787,GO:0070794);ACg004540(GO:0001541);ACg005425(GO:0…
biological_process	meiotic DNA double-strand break formation	GO:0042138	2	ACg000834(GO:0042138);ACg002432(GO:0042138)
biological_process	organelle fission	GO:0048285	63	ACg006897(GO:0000280);ACg006197(GO:0000070);ACg006379(GO:0045835,GO:0007126);ACg003834(GO:0007067);ACg000903(GO:0007067);ACg004730(GO:0000266);ACg006175(GO:0000070,GO:0031134);ACg000890(GO:0007126);ACg009038(GO:0007126,GO:0060629,GO:0007094);ACg006188(GO:0007140,GO:0007143);ACg007655(GO:0000070);ACg001848(GO:0090141);ACg003628(GO:0007067);ACg000328(GO:0000070,GO:1902425,GO:0007096,GO:0031134);ACg…
biological_process	negative regulation of endocytosis	GO:0045806	1	ACg003150(GO:0050765)
biological_process	riboflavin metabolic process	GO:0006771	3	ACg002916(GO:0009231);ACg002962(GO:0009231);ACg000596(GO:0009231)
biological_process	floral organ morphogenesis	GO:0048444	3	ACg000100(GO:0048455);ACg004895(GO:0048445);ACg002123(GO:0048446)
biological_process	endoplasmic reticulum organization	GO:0007029	1	ACg005400(GO:0045048)
biological_process	phagocytosis	GO:0006909	2	ACg003150(GO:0050765);ACg003366(GO:0006909)
biological_process	gene silencing	GO:0016458	37	ACg006197(GO:0030466,GO:0030702);ACg001779(GO:0006343,GO:0031939,GO:0006348);ACg003616(GO:0030466,GO:0000183,GO:0035391,GO:0006348,GO:0030702);ACg006175(GO:0030702);ACg005426(GO:0006348,GO:0030702);ACg006426(GO:0030466,GO:0006348);ACg000162(GO:0031936);ACg007655(GO:0030466,GO:0030702);ACg003319(GO:0006342);ACg007810(GO:0030466,GO:0006342);ACg001068(GO:0000183);ACg001772(GO:0006342);ACg002006(GO:0…
biological_process	oxygen metabolic process	GO:0072592	1	ACg001738(GO:0072592)
biological_process	photosynthesis	GO:0015979	1	ACg003779(GO:0015979)
biological_process	regulation of transposition	GO:0010528	2	ACg002723(GO:0010526);ACg002426(GO:0010525)
biological_process	regulation of protein complex assembly	GO:0043254	19	ACg002737(GO:0051693);ACg008426(GO:0060261,GO:0045899);ACg002101(GO:0034314);ACg003628(GO:0031116);ACg005124(GO:0051125);ACg002157(GO:0051016);ACg004899(GO:0030833,GO:0034314);ACg007033(GO:2000601,GO:0045010);ACg005342(GO:0045899);ACg003273(GO:0034314);ACg006262(GO:0034314);ACg002917(GO:0051127,GO:0045010);ACg005604(GO:0031116);ACg003487(GO:2000601,GO:0045010);ACg000350(GO:1901673);ACg004222(GO:0…
biological_process	regulation of ion homeostasis	GO:2000021	2	ACg002843(GO:0061088);ACg007032(GO:0010880)
biological_process	organelle organization	GO:0006996	335	ACg006897(GO:0000280);ACg003161(GO:0032889);ACg004558(GO:0032543);ACg001906(GO:0007005);ACg003616(GO:0031060,GO:0035391,GO:0016575,GO:0016584);ACg003642(GO:0045040);ACg003255(GO:0006390,GO:0000002);ACg008426(GO:0034401,GO:0034724,GO:0006334);ACg004962(GO:0000028);ACg004243(GO:0016560,GO:0016558,GO:0006625);ACg007860(GO:0000723);ACg003319(GO:0016571,GO:0034770);ACg007033(GO:0000147,GO:0000915,GO:0…
biological_process	response to extracellular stimulus	GO:0009991	77	ACg003099(GO:0009267);ACg004949(GO:0016236);ACg007696(GO:0006995);ACg000357(GO:0031142);ACg000666(GO:0036170,GO:0009267);ACg003520(GO:0006995);ACg004523(GO:0036170,GO:0009267);ACg003732(GO:0006995);ACg001848(GO:0031154);ACg003488(GO:0036170,GO:0009267);ACg007860(GO:0009267);ACg007033(GO:0006995,GO:0036170,GO:0009267);ACg007913(GO:0034198);ACg008167(GO:0036170,GO:0009267);ACg003487(GO:0006995,GO:0…
biological_process	negative regulation of cellular process	GO:0048523	144	ACg007959(GO:0048025);ACg003616(GO:0000122,GO:0030466,GO:0000183,GO:0035391,GO:0006348,GO:0030702);ACg002987(GO:0045892);ACg001271(GO:0043524);ACg003732(GO:0070317);ACg000328(GO:0045736,GO:0031565,GO:0010972);ACg003319(GO:0006342);ACg003328(GO:0043524);ACg000543(GO:0032055);ACg001068(GO:0000183);ACg003664(GO:0010972);ACg005425(GO:0043148);ACg004355(GO:0033314,GO:0031573);ACg000415(GO:0000122);ACg…
biological_process	mating type determination	GO:0007531	3	ACg004416(GO:0001198);ACg003620(GO:0007535);ACg002432(GO:0000734)
biological_process	mating type switching	GO:0007533	2	ACg003620(GO:0007535);ACg002432(GO:0000734)
biological_process	regulation of membrane lipid distribution	GO:0097035	2	ACg005286(GO:0045332);ACg005945(GO:0045332)
biological_process	forebrain development	GO:0030900	2	ACg003834(GO:0021540,GO:0021987);ACg007707(GO:0022027)
biological_process	MAPK cascade involved in cell wall organization or biogenesis	GO:0000196	1	ACg002426(GO:0000196)
biological_process	leukocyte proliferation	GO:0070661	2	ACg005914(GO:0030890);ACg002830(GO:0042130)
biological_process	positive regulation of lipid transport	GO:0032370	1	ACg005914(GO:0061078)
biological_process	interaction with host	GO:0051701	25	ACg003145(GO:0052572,GO:0051701);ACg003161(GO:0044416,GO:0044409);ACg004554(GO:0052572,GO:0052060,GO:0051701);ACg003099(GO:0052572);ACg008417(GO:0052572);ACg008284(GO:0052572);ACg007069(GO:0052059,GO:0051701,GO:0052572);ACg002282(GO:0044413);ACg001198(GO:0019048);ACg008146(GO:0052059,GO:0052572,GO:0051701);ACg008771(GO:0052572,GO:0051701);ACg001613(GO:0051701);ACg006360(GO:0051701,GO:0052572,GO:0…
biological_process	anisotropic cell growth	GO:0051211	2	ACg009038(GO:0051211);ACg006532(GO:0051211)
biological_process	negative regulation of signaling	GO:0023057	18	ACg005584(GO:0000188);ACg000394(GO:0009968);ACg003971(GO:0032007);ACg001453(GO:0043409);ACg007699(GO:0033147);ACg006235(GO:0009968);ACg005914(GO:0043518,GO:1902166);ACg007810(GO:1901487);ACg001582(GO:0031030);ACg007409(GO:0031030);ACg001400(GO:0031030);ACg004572(GO:0031030);ACg008660(GO:0035024);ACg007756(GO:0043518);ACg007963(GO:2001237);ACg002494(GO:0000173);ACg003474(GO:0030512,GO:0034122);ACg…
biological_process	negative regulation of sequestering of calcium ion	GO:0051283	1	ACg007032(GO:0010880)
biological_process	post-embryonic organ development	GO:0048569	5	ACg000100(GO:0048528,GO:0048455);ACg004895(GO:0048445);ACg006519(GO:0048527);ACg002123(GO:0048446);ACg001457(GO:0040027)
biological_process	chemosensory behavior	GO:0007635	1	ACg003328(GO:0008355)
biological_process	regulation of cellular metabolic process	GO:0031323	271	ACg003616(GO:0000122,GO:0030466,GO:0031060,GO:0000183,GO:0035391,GO:0006348,GO:0030702);ACg008426(GO:0032784,GO:0060261,GO:0034401,GO:0045899);ACg003319(GO:0006342,GO:0006355);ACg001068(GO:0000183);ACg001911(GO:0006355);ACg005413(GO:0043547);ACg003366(GO:0032312);ACg007343(GO:0006446);ACg000415(GO:0000122,GO:0051090,GO:0045893);ACg007970(GO:0006355);ACg005573(GO:0070610,GO:0060635,GO:0043405);ACg…
biological_process	muscle structure development	GO:0061061	2	ACg002996(GO:0030241,GO:0048739);ACg002987(GO:0035914)
biological_process	coenzyme M metabolic process	GO:0019296	1	ACg003299(GO:0019295)
biological_process	regulation of synapse organization	GO:0050807	1	ACg003328(GO:0008582)
biological_process	amide transport	GO:0042886	5	ACg003356(GO:0036246,GO:0071996);ACg004416(GO:0035955);ACg002447(GO:0032024,GO:0046676);ACg008481(GO:0090374);ACg001207(GO:0035773)
biological_process	myeloid leukocyte activation	GO:0002274	1	ACg003474(GO:0043304)
biological_process	regulation of immune effector process	GO:0002697	4	ACg000761(GO:0050687);ACg003474(GO:0043304);ACg005914(GO:0061078,GO:0061081);ACg002830(GO:0002924)
biological_process	positive regulation of organelle organization	GO:0010638	26	ACg008812(GO:0090338);ACg007587(GO:0045836);ACg006426(GO:0035066);ACg008456(GO:0070131);ACg001003(GO:0045836);ACg002101(GO:0034314);ACg001848(GO:0090141);ACg003628(GO:0031116);ACg000328(GO:1902425);ACg005124(GO:0051125);ACg002422(GO:0046601);ACg000259(GO:0010846);ACg004899(GO:0034314);ACg007033(GO:0032233,GO:2000601,GO:0045010);ACg003273(GO:0034314);ACg006262(GO:0034314);ACg007467(GO:0070131);ACg…
biological_process	actin cortical patch organization	GO:0044396	3	ACg007033(GO:0044397);ACg004555(GO:0044396);ACg003487(GO:0044397)
biological_process	G1 phase	GO:0051318	1	ACg005106(GO:0000080)
biological_process	rRNA transport	GO:0051029	5	ACg002308(GO:0006407);ACg000080(GO:0006407);ACg008112(GO:0006407);ACg000350(GO:0006407);ACg007967(GO:0006407)
biological_process	positive regulation of intracellular transport	GO:0032388	3	ACg002637(GO:0046827);ACg004912(GO:0046827);ACg004217(GO:0036283)
biological_process	regulation of chromosome segregation	GO:0051983	5	ACg001522(GO:0051983);ACg002288(GO:0051984);ACg002122(GO:1901970);ACg009038(GO:0060629);ACg000328(GO:1902425)
biological_process	cellular potassium ion transport	GO:0071804	1	ACg004742(GO:0071805)
biological_process	single-organism carbohydrate metabolic process	GO:0044723	90	ACg003161(GO:0006094,GO:0006096);ACg003230(GO:0005980);ACg005587(GO:0005988);ACg007001(GO:0006094,GO:0006096);ACg006912(GO:0006000);ACg008678(GO:0019307);ACg004374(GO:0019583);ACg000422(GO:0006096);ACg000352(GO:0005978);ACg005912(GO:0006097);ACg009038(GO:0005977);ACg001848(GO:0005977);ACg005936(GO:0006038);ACg005624(GO:0006071,GO:0006012);ACg007710(GO:0006006);ACg006777(GO:0045226);ACg006274(GO:0…
biological_process	glycosyl compound metabolic process	GO:1901657	74	ACg004272(GO:0015986);ACg000392(GO:0044205);ACg002894(GO:0043547);ACg003732(GO:0006184);ACg001848(GO:0046034);ACg007860(GO:0006200);ACg001203(GO:0006184);ACg003664(GO:0006184);ACg005413(GO:0043547);ACg001164(GO:0006121);ACg003366(GO:0032312);ACg006334(GO:0006123,GO:0042775,GO:0006122);ACg000262(GO:0006184);ACg005812(GO:0006184);ACg000132(GO:0006177);ACg005573(GO:0006184);ACg001756(GO:0006177);ACg…
biological_process	regulation of defense response to fungus	GO:1900150	1	ACg001546(GO:2000072)
biological_process	positive regulation of cell proliferation	GO:0008284	3	ACg007626(GO:0048146);ACg005914(GO:0030890,GO:0048146);ACg002227(GO:0002052)
biological_process	cytoplasm-associated proteasomal ubiquitin-dependent protein catabolic process	GO:0071629	2	ACg009112(GO:0071629);ACg006409(GO:0071629)
biological_process	regulation of circadian rhythm	GO:0042752	4	ACg009038(GO:0042752);ACg004572(GO:0042752);ACg003026(GO:0042752);ACg001856(GO:0042752)
biological_process	tissue migration	GO:0090130	1	ACg003474(GO:0010594)
biological_process	drug metabolic process	GO:0017144	6	ACg001222(GO:0030655);ACg008202(GO:0042318);ACg006253(GO:0016999);ACg004243(GO:0042318);ACg000306(GO:0042318);ACg003074(GO:0042316,GO:1900196)
biological_process	tube formation	GO:0035148	2	ACg005337(GO:0035149);ACg003366(GO:0035149)
biological_process	regulation of cellular response to growth factor stimulus	GO:0090287	1	ACg003474(GO:0030512)
biological_process	regulation of cell adhesion	GO:0030155	1	ACg001382(GO:0022408,GO:0010812)
biological_process	gamete generation	GO:0007276	3	ACg004540(GO:0007283);ACg005113(GO:0009560);ACg000413(GO:0030707)
biological_process	regulation of developmental process	GO:0050793	57	ACg004142(GO:2000769,GO:0008360);ACg004949(GO:0030500,GO:0045668);ACg008417(GO:0008360);ACg002376(GO:0031156);ACg002123(GO:0009909);ACg001335(GO:0008360);ACg005426(GO:0071963);ACg002843(GO:0051138);ACg007944(GO:0008360);ACg001848(GO:0090141);ACg001837(GO:0045665,GO:0048711);ACg003328(GO:0008582);ACg002227(GO:0045665,GO:0002052);ACg006274(GO:0043942,GO:0070794,GO:0043941,GO:0075308);ACg007033(GO:0…
biological_process	response to heat	GO:0009408	33	ACg003230(GO:0009408);ACg003099(GO:0009408);ACg001838(GO:0009408);ACg005426(GO:0034605);ACg002573(GO:0009408);ACg009038(GO:0009408);ACg001876(GO:0009408);ACg003075(GO:0009408);ACg001546(GO:0009408);ACg001969(GO:0009408);ACg004200(GO:0034605);ACg007059(GO:0009408);ACg002288(GO:0034605);ACg003971(GO:0009408);ACg001943(GO:0009408);ACg003643(GO:0034605);ACg002282(GO:1900433,GO:0036168,GO:0034605);ACg…
biological_process	positive regulation of conjugation	GO:0031136	6	ACg008036(GO:0010515);ACg002282(GO:0010514);ACg006986(GO:0031142);ACg003551(GO:0031139);ACg009044(GO:0031142);ACg000357(GO:0031142)
biological_process	oxidation-reduction process	GO:0055114	108	ACg003230(GO:0005980);ACg004558(GO:0006099);ACg000422(GO:0006635);ACg000352(GO:0005978);ACg004523(GO:0055114);ACg001954(GO:0019662);ACg005912(GO:0006099);ACg009038(GO:0005977);ACg004243(GO:0006635);ACg001848(GO:0005977);ACg005624(GO:0055114);ACg001164(GO:0006099,GO:0006121);ACg002365(GO:0006635,GO:0045333);ACg005210(GO:0055114);ACg001306(GO:0055114);ACg005007(GO:0055114);ACg001378(GO:0009060);ACg…
biological_process	vesicle organization	GO:0016050	13	ACg005422(GO:0006906);ACg005611(GO:0016050);ACg001600(GO:0006906);ACg004161(GO:0006906);ACg007764(GO:0070676);ACg003005(GO:0031338);ACg004934(GO:0006906);ACg004848(GO:0006906);ACg002580(GO:0048194);ACg004914(GO:0070676);ACg005380(GO:0070676);ACg005877(GO:0070676);ACg001347(GO:0048280)
biological_process	tRNA transport	GO:0051031	3	ACg000487(GO:0016031);ACg001613(GO:0006409);ACg007610(GO:0006409)
biological_process	regulation of production of small RNA involved in gene silencing by RNA	GO:0070920	1	ACg003620(GO:0090065)
biological_process	cellular component maintenance	GO:0043954	3	ACg000328(GO:0031566);ACg005880(GO:0070829);ACg006152(GO:0031566)
biological_process	cellular component disassembly	GO:0022411	16	ACg002737(GO:0051693);ACg003585(GO:0060567);ACg006426(GO:0006337);ACg000456(GO:0006415);ACg000990(GO:0006415);ACg006535(GO:0045905);ACg000443(GO:0006415);ACg000259(GO:0010848);ACg002157(GO:0051016);ACg009112(GO:0051228);ACg007409(GO:0031107);ACg001197(GO:0006415);ACg005425(GO:0043148);ACg005604(GO:0007026,GO:0007019);ACg004914(GO:0010995);ACg001930(GO:0030042)
biological_process	cellular pigmentation	GO:0033059	2	ACg001207(GO:0032402);ACg005887(GO:0032402)
biological_process	positive regulation of homeostatic process	GO:0032846	1	ACg007301(GO:0032212)
biological_process	positive regulation of unidimensional cell growth	GO:0051512	11	ACg008812(GO:0051519);ACg001366(GO:0051519);ACg001098(GO:0051519);ACg002615(GO:0051519);ACg003026(GO:0051519);ACg001930(GO:0051519);ACg006152(GO:0051519);ACg004865(GO:0051518);ACg004933(GO:0051518);ACg001820(GO:0051519);ACg004217(GO:0051519)
biological_process	response to gravity	GO:0009629	2	ACg007413(GO:0009630);ACg001377(GO:0009630)
biological_process	regulation of filamentous growth	GO:0010570	12	ACg008036(GO:1900445,GO:1900436,GO:0070786,GO:1900439);ACg006577(GO:1900444);ACg003199(GO:1900445,GO:1900436);ACg008567(GO:1900436);ACg006362(GO:1900445,GO:1900436);ACg002282(GO:1900445,GO:1900433,GO:1900439);ACg004776(GO:1900436);ACg005397(GO:1900445,GO:1900442);ACg004416(GO:1900429);ACg000102(GO:0010570);ACg003047(GO:1900430,GO:0090033);ACg002426(GO:1900436,GO:1900461)
biological_process	positive regulation of filamentous growth of a population of unicellular organisms in response to chemical stimulus	GO:1900439	2	ACg008036(GO:1900439);ACg002282(GO:1900439)
biological_process	lateral line development	GO:0048882	1	ACg005887(GO:0048884)
biological_process	viral process	GO:0016032	2	ACg001198(GO:0019048);ACg002806(GO:0019062,GO:0019048)
biological_process	reproductive shoot system development	GO:0090567	3	ACg000100(GO:0048455);ACg004895(GO:0048445);ACg002123(GO:0048446,GO:0009909)
biological_process	histone modification	GO:0016570	37	ACg006197(GO:0051572,GO:0051567);ACg006379(GO:0016575);ACg002723(GO:0097043);ACg000903(GO:0070537,GO:0016578);ACg003616(GO:0031060,GO:0016575);ACg006426(GO:0035066,GO:0016573);ACg009038(GO:0016576);ACg006188(GO:0033169);ACg007655(GO:0051573,GO:0051572,GO:0071441);ACg003319(GO:0016571,GO:0034770);ACg007810(GO:0071894,GO:0051569);ACg006705(GO:0016573);ACg001496(GO:0016573);ACg006681(GO:0043966);ACg…
biological_process	positive regulation of growth	GO:0045927	23	ACg002288(GO:0030307);ACg008812(GO:0051519);ACg006362(GO:1900445,GO:1900436);ACg002282(GO:1900445,GO:1900433,GO:1900439);ACg004684(GO:0030307);ACg002615(GO:0051519);ACg002058(GO:0040010);ACg005397(GO:1900445,GO:1900442);ACg003047(GO:1900430,GO:0090033);ACg004933(GO:0051518);ACg002426(GO:1900436,GO:1900461);ACg004217(GO:0051519);ACg008036(GO:1900445,GO:1900436,GO:0070786,GO:1900439);ACg001366(GO:0…
biological_process	synaptic growth at neuromuscular junction	GO:0051124	1	ACg003328(GO:0008582)
biological_process	regulation of cellular component biogenesis	GO:0044087	41	ACg004142(GO:0032955);ACg007976(GO:0032955,GO:0032995);ACg008426(GO:0060261,GO:0045899);ACg003628(GO:0031116);ACg000328(GO:0031031);ACg003328(GO:0008582);ACg002157(GO:0051016);ACg006383(GO:0061427);ACg007033(GO:0032233,GO:2000601,GO:0045010);ACg001582(GO:0031030);ACg001203(GO:0032955);ACg006262(GO:0034314);ACg003487(GO:0032233,GO:2000601,GO:0045010);ACg007339(GO:0031454);ACg002687(GO:0045899);ACg…
biological_process	corpus callosum development	GO:0022038	1	ACg003834(GO:0021540)
biological_process	regulation of gene silencing	GO:0060968	6	ACg002288(GO:0060148,GO:0090053,GO:0031940);ACg007339(GO:0060147);ACg001779(GO:0031939);ACg003620(GO:0090065);ACg005880(GO:0090053,GO:0090055);ACg000162(GO:0031936)
biological_process	regulation of sexual sporulation	GO:0034306	4	ACg002288(GO:0043941);ACg000203(GO:0075296);ACg007568(GO:0043942);ACg006274(GO:0043942,GO:0043941)
biological_process	negative regulation of post-embryonic development	GO:0048581	2	ACg001546(GO:0010187);ACg001457(GO:0040027)
biological_process	cellular process involved in reproduction in multicellular organism	GO:0022412	2	ACg005113(GO:0009560);ACg000413(GO:0030707)
biological_process	negative regulation of homeostatic process	GO:0032845	1	ACg007638(GO:0032211)
biological_process	generation of precursor metabolites and energy	GO:0006091	66	ACg003161(GO:0006096);ACg003230(GO:0005980);ACg004558(GO:0006099);ACg007001(GO:0006096);ACg000422(GO:0006096);ACg000352(GO:0005978);ACg001954(GO:0019662);ACg005912(GO:0006099);ACg009038(GO:0005977);ACg001848(GO:0005977);ACg001164(GO:0006099,GO:0006121);ACg002365(GO:0045333);ACg001378(GO:0009060);ACg003321(GO:0005978);ACg004935(GO:0045333);ACg006334(GO:0006123,GO:0042775,GO:0006122);ACg003322(GO:0…
biological_process	positive regulation of reproductive process	GO:2000243	9	ACg008036(GO:0010515);ACg002288(GO:0043941);ACg009044(GO:0031142);ACg000357(GO:0031142);ACg006986(GO:0031142);ACg002282(GO:0090028,GO:0010514);ACg003551(GO:0031139,GO:0070798);ACg000203(GO:0075296);ACg006274(GO:0043941)
biological_process	inositol phosphate metabolic process	GO:0043647	1	ACg001274(GO:0032958)
biological_process	vitamin biosynthetic process	GO:0009110	10	ACg004139(GO:0009228);ACg004980(GO:0015940);ACg002916(GO:0009231);ACg002962(GO:0009231);ACg008476(GO:0015940);ACg000596(GO:0009231);ACg000734(GO:0042821);ACg002394(GO:0008615);ACg001305(GO:0015940);ACg003785(GO:0046656)
biological_process	regulation of cell cycle	GO:0051726	88	ACg006379(GO:0045835);ACg007976(GO:0032955);ACg003800(GO:0007346,GO:0045737);ACg005426(GO:0007346);ACg009038(GO:0060629,GO:0007094);ACg003732(GO:0070317);ACg000328(GO:0010389,GO:1902425,GO:0007096,GO:0045736,GO:0031565,GO:0031031,GO:0010972);ACg000948(GO:0007346);ACg001945(GO:0010389);ACg006274(GO:0043942,GO:0043941);ACg001203(GO:0032955);ACg003664(GO:0010972);ACg005425(GO:0043148);ACg006658(GO:0…
biological_process	cellular response to endogenous stimulus	GO:0071495	10	ACg006383(GO:0061432);ACg008936(GO:0071773);ACg005401(GO:0071313);ACg005945(GO:0071383);ACg001546(GO:0009867,GO:0009734);ACg001066(GO:0007179);ACg004912(GO:1901181);ACg003474(GO:0032869,GO:0030512);ACg002780(GO:0071313);ACg006899(GO:0060396)
biological_process	cell growth	GO:0016049	32	ACg004546(GO:0007124);ACg004684(GO:0030307);ACg009038(GO:0051211);ACg008009(GO:0009932);ACg006532(GO:0051211);ACg005936(GO:0009932);ACg002426(GO:0007124,GO:1900461);ACg004303(GO:0007124);ACg001397(GO:0007124);ACg008567(GO:0007124);ACg001128(GO:0007124);ACg004776(GO:0001558);ACg003229(GO:0007124);ACg003026(GO:0051519);ACg006152(GO:0051519);ACg004865(GO:0051518);ACg008812(GO:0051519);ACg002288(GO:0…
biological_process	positive regulation of cellular metabolic process	GO:0031325	77	ACg003954(GO:2000999);ACg000903(GO:0045893);ACg003800(GO:0045737);ACg005467(GO:0045944);ACg007688(GO:0045944);ACg008426(GO:0060261,GO:0045899);ACg000357(GO:0045893);ACg008146(GO:0045739);ACg007699(GO:0045944);ACg006274(GO:0010914);ACg008028(GO:0032968,GO:0045944);ACg008936(GO:0045944);ACg007467(GO:0070131);ACg008939(GO:0045944);ACg002682(GO:0090203);ACg000415(GO:0045893);ACg003927(GO:2000060);ACg…
biological_process	organelle assembly	GO:0070925	30	ACg000687(GO:0000045);ACg004990(GO:0071800);ACg003973(GO:0034063,GO:0033962);ACg007336(GO:0000045);ACg007812(GO:0000028);ACg007405(GO:0034063);ACg004962(GO:0000028);ACg005286(GO:0000028);ACg005420(GO:0000027);ACg008956(GO:0000921);ACg006054(GO:0000027);ACg008810(GO:0044458);ACg002227(GO:0035058);ACg004042(GO:0000921);ACg002144(GO:0000027);ACg007033(GO:0000028);ACg001660(GO:0036258);ACg005413(GO:0…
biological_process	organ formation	GO:0048645	2	ACg000100(GO:0048455);ACg002227(GO:0060914)
biological_process	shoot system development	GO:0048367	3	ACg000100(GO:0010150,GO:0048455);ACg004895(GO:0048445);ACg002123(GO:0048446,GO:0009909)
biological_process	negative regulation of peptide hormone secretion	GO:0090278	1	ACg002447(GO:0046676)
biological_process	translational initiation	GO:0006413	26	ACg003973(GO:0045947);ACg000237(GO:0006413);ACg000761(GO:0006413);ACg005879(GO:0002183);ACg001278(GO:0002183);ACg006535(GO:0045948);ACg002041(GO:0006413);ACg004408(GO:0006413);ACg002610(GO:0006413);ACg007926(GO:0006413);ACg006979(GO:0006413,GO:0006446,GO:0001731);ACg007372(GO:0006413);ACg005413(GO:0002183);ACg006229(GO:0006413,GO:0006446,GO:0001731);ACg001609(GO:0043558);ACg001849(GO:0002183);ACg…
biological_process	cell development	GO:0048468	55	ACg004990(GO:0048812);ACg003834(GO:0021540);ACg005585(GO:0030437);ACg005667(GO:0030476);ACg000610(GO:0030437);ACg003520(GO:0030437);ACg009038(GO:0030437);ACg006080(GO:0048812);ACg002894(GO:0030437);ACg001837(GO:0045665,GO:0048711);ACg002780(GO:0030437);ACg000102(GO:0030437);ACg002860(GO:0030437);ACg003328(GO:0007409,GO:0048813);ACg002227(GO:0045665,GO:0016199,GO:0002052);ACg007718(GO:0030437);ACg…
biological_process	defense response to other organism	GO:0098542	8	ACg001523(GO:0009627);ACg000194(GO:0051607);ACg000761(GO:0050687);ACg001546(GO:0050832,GO:0009862,GO:2000072,GO:0042742);ACg000736(GO:0050829);ACg004684(GO:0051607);ACg000431(GO:0009627);ACg005800(GO:0042742)
biological_process	conidium formation	GO:0048315	25	ACg008812(GO:0048315);ACg003642(GO:0048315);ACg001780(GO:0048315);ACg002852(GO:0048315);ACg002282(GO:0048315,GO:0075306);ACg004436(GO:0048315);ACg009038(GO:0048315);ACg002894(GO:0048315);ACg008009(GO:0048315);ACg005936(GO:0048315);ACg008901(GO:0048315);ACg000259(GO:0048315);ACg001856(GO:0048315);ACg001435(GO:0048315);ACg002426(GO:0048315);ACg006274(GO:0048315,GO:0075308);ACg008036(GO:0048315,GO:0…
biological_process	single-organism behavior	GO:0044708	2	ACg000682(GO:0007638);ACg003328(GO:0008355)
biological_process	positive regulation of biological process	GO:0048518	140	ACg003161(GO:0044416);ACg003954(GO:2000999);ACg007959(GO:0043065);ACg000903(GO:0045893);ACg007688(GO:0045944);ACg008426(GO:0060261,GO:0045899);ACg001271(GO:0051897);ACg000357(GO:0031142,GO:0045893);ACg002843(GO:0051138);ACg000328(GO:1902425,GO:0031031);ACg009112(GO:1900182);ACg007033(GO:0032233,GO:2000601,GO:0045010);ACg008939(GO:0045944);ACg003487(GO:0032233,GO:2000601,GO:0045010);ACg000415(GO:0…
biological_process	liver development	GO:0001889	1	ACg006063(GO:0001889)
biological_process	growth of symbiont involved in interaction with host	GO:0044116	3	ACg007993(GO:0044117);ACg003075(GO:0044121);ACg003099(GO:0044121)
biological_process	external encapsulating structure organization	GO:0045229	24	ACg004171(GO:0060237);ACg007479(GO:0031505);ACg005573(GO:0060237,GO:0031505);ACg005667(GO:0030476);ACg007088(GO:0009827);ACg009141(GO:0009664);ACg008009(GO:0031505);ACg006061(GO:0031505);ACg006704(GO:0031505);ACg005936(GO:0031505);ACg003047(GO:0031505);ACg004042(GO:0031505);ACg002426(GO:0031505);ACg004899(GO:0030476);ACg001911(GO:0031505);ACg003860(GO:0030476);ACg001772(GO:0031505);ACg002917(GO:0…
biological_process	regulation of cell shape	GO:0008360	27	ACg004142(GO:2000769,GO:0008360);ACg008417(GO:0008360);ACg005573(GO:2000769);ACg001335(GO:0008360);ACg005426(GO:0071963);ACg004735(GO:0008360);ACg002101(GO:0071963);ACg000011(GO:0071963);ACg007944(GO:0008360);ACg002615(GO:2000769);ACg004933(GO:0008360);ACg004217(GO:1900528);ACg007483(GO:0061161);ACg007033(GO:0071963);ACg001203(GO:2000769);ACg001366(GO:0008360);ACg006262(GO:0071963);ACg002917(GO:0…
biological_process	regulation of organelle assembly	GO:1902115	1	ACg000350(GO:1901673)
biological_process	regulation of nitrogen compound metabolic process	GO:0051171	219	ACg004146(GO:0006355);ACg002393(GO:0006357);ACg003954(GO:0006355);ACg007959(GO:0000381,GO:0048025);ACg000903(GO:0006355,GO:0045893);ACg003616(GO:0000122,GO:0030466,GO:0000183,GO:0035391,GO:0006348,GO:0030702);ACg002123(GO:0006355);ACg007688(GO:0045944,GO:0006355);ACg002987(GO:0045892);ACg008426(GO:0032784,GO:0060261,GO:0034401,GO:0045899);ACg000357(GO:0006357,GO:0045893);ACg003319(GO:0006342,GO:0…
biological_process	negative regulation of cell cycle	GO:0045786	20	ACg004461(GO:0007094);ACg007479(GO:0070317);ACg004709(GO:0010972);ACg008356(GO:0033314);ACg009038(GO:0007094);ACg003732(GO:0070317);ACg000612(GO:0070317);ACg000328(GO:0045736,GO:0031565,GO:0010972);ACg005914(GO:0071157);ACg003077(GO:0070317);ACg004217(GO:0071849);ACg003664(GO:0010972);ACg000482(GO:0030996);ACg009044(GO:0030996);ACg000350(GO:0010972);ACg002682(GO:1901925);ACg007155(GO:0007094);ACg…
biological_process	response to hyperoxia	GO:0055093	2	ACg000443(GO:0071455);ACg007810(GO:0071455)
biological_process	phosphorus metabolic process	GO:0006793	213	ACg005627(GO:0006468);ACg003099(GO:0046777);ACg006912(GO:0006003);ACg004385(GO:0019287);ACg002698(GO:0006470);ACg000392(GO:0044205);ACg003380(GO:0016310,GO:0006797,GO:0006741);ACg003732(GO:0006184);ACg000328(GO:0006470,GO:0045736);ACg007860(GO:0006200);ACg007718(GO:0006468);ACg006777(GO:0019305);ACg004540(GO:0006644,GO:0006657,GO:0046474);ACg003664(GO:0006184);ACg005413(GO:0043547);ACg005047(GO:0…
biological_process	regulation of tube diameter	GO:0035296	1	ACg003366(GO:0035158)
biological_process	positive regulation of organic acid transport	GO:0032892	1	ACg005914(GO:0061078)
biological_process	ethanolamine-containing compound metabolic process	GO:0042439	3	ACg004540(GO:0006657);ACg008343(GO:0070291);ACg002580(GO:2001246)
biological_process	response to pH	GO:0009268	5	ACg005397(GO:1900442,GO:0036244,GO:0036178);ACg003047(GO:0036244,GO:0036178);ACg003074(GO:0071469,GO:0071467);ACg002656(GO:0036178);ACg001207(GO:0071468)
biological_process	plasma membrane organization	GO:0007009	6	ACg002282(GO:0072659);ACg004262(GO:0007009);ACg006273(GO:0043001);ACg002580(GO:0043001);ACg001437(GO:0043001);ACg003474(GO:0090004)
biological_process	regulation of vesicle-mediated transport	GO:0060627	13	ACg001203(GO:0017157);ACg004142(GO:0030100);ACg002917(GO:0030100);ACg005573(GO:0045807);ACg003150(GO:0050765);ACg005467(GO:1900388);ACg003005(GO:0031338);ACg000833(GO:0030100);ACg002852(GO:0030100);ACg007944(GO:0017157);ACg006223(GO:0017157);ACg003474(GO:0043304);ACg001207(GO:2001135)
biological_process	chanoclavine-I metabolic process	GO:1900564	1	ACg008952(GO:1900566)
biological_process	cellular nitrogen compound metabolic process	GO:0034641	565	ACg003616(GO:0000122,GO:0030466,GO:0000183,GO:0006348,GO:0016584,GO:0030702);ACg000560(GO:0006351);ACg003255(GO:0006390,GO:0006351);ACg000392(GO:0044205);ACg003380(GO:0006741);ACg004243(GO:0042318);ACg003319(GO:0006342,GO:0006281,GO:0006355);ACg006777(GO:0019305);ACg001068(GO:0006769,GO:0000183);ACg003124(GO:0002943);ACg003664(GO:0006184);ACg005413(GO:0016070,GO:0043547);ACg004980(GO:0015940);ACg…
biological_process	negative regulation of cell division	GO:0051782	4	ACg001582(GO:0031030);ACg007409(GO:0031030);ACg001400(GO:0031030,GO:0032466,GO:0010974);ACg004572(GO:0031030)
biological_process	response to fungus	GO:0009620	1	ACg001546(GO:0050832,GO:2000072)
biological_process	bone development	GO:0060348	1	ACg005425(GO:0048539)
biological_process	polyamine transport	GO:0015846	1	ACg004033(GO:1902047,GO:0000296)
biological_process	positive regulation of protein complex assembly	GO:0031334	12	ACg007033(GO:2000601,GO:0045010);ACg003273(GO:0034314);ACg006262(GO:0034314);ACg002917(GO:0051127,GO:0045010);ACg008426(GO:0060261);ACg003487(GO:2000601,GO:0045010);ACg005604(GO:0031116);ACg004222(GO:0034314);ACg002101(GO:0034314);ACg003628(GO:0031116);ACg005124(GO:0051125);ACg004899(GO:0034314)
biological_process	positive regulation of transporter activity	GO:0032411	1	ACg007032(GO:0060316)
biological_process	membrane raft organization	GO:0031579	1	ACg002917(GO:0031580)
biological_process	drug transport	GO:0015893	1	ACg005945(GO:0046618)
biological_process	transposition	GO:0032196	2	ACg002723(GO:0010526);ACg002426(GO:0010525)
biological_process	carbohydrate metabolic process	GO:0005975	100	ACg003161(GO:0006094,GO:0006096);ACg003230(GO:0005980);ACg005587(GO:0005988);ACg003954(GO:2000999);ACg007001(GO:0006094,GO:0006096);ACg006912(GO:0006000);ACg008678(GO:0019307);ACg004374(GO:0019583);ACg000422(GO:0006096);ACg000352(GO:0005978);ACg001954(GO:0005975);ACg005912(GO:0006097);ACg009038(GO:0005977,GO:0006109);ACg001848(GO:0005977);ACg005936(GO:0006038);ACg005624(GO:0006071,GO:0006012);ACg…
biological_process	cellular developmental process	GO:0048869	120	ACg004990(GO:0048812);ACg003834(GO:0021540);ACg004949(GO:0045668);ACg008417(GO:0008360);ACg005426(GO:0071963);ACg002987(GO:0035914);ACg000890(GO:0030435);ACg000357(GO:0030154);ACg003520(GO:0030437);ACg009038(GO:0030437);ACg006080(GO:0022008,GO:0048812);ACg002894(GO:0030437);ACg002843(GO:0051138);ACg007944(GO:0008360);ACg001848(GO:0030435);ACg005936(GO:0009932,GO:0043936);ACg000102(GO:0030437);ACg…
biological_process	cell activation	GO:0001775	4	ACg002843(GO:0051138);ACg003474(GO:0043304);ACg005914(GO:0030890);ACg002830(GO:0042130,GO:0045577)
biological_process	cellular response to extracellular stimulus	GO:0031668	67	ACg003099(GO:0009267);ACg004949(GO:0016236);ACg007696(GO:0006995);ACg000357(GO:0031142);ACg000666(GO:0009267);ACg003520(GO:0006995);ACg004523(GO:0009267);ACg003732(GO:0006995);ACg003488(GO:0009267);ACg007860(GO:0009267);ACg007033(GO:0006995,GO:0009267);ACg007913(GO:0034198);ACg008167(GO:0009267);ACg003487(GO:0006995,GO:0009267);ACg006986(GO:0031142);ACg008349(GO:0009267);ACg004776(GO:0009267);ACg…
biological_process	ergot alkaloid biosynthetic process	GO:0035837	1	ACg008952(GO:1900566)
biological_process	positive regulation of protein secretion	GO:0050714	1	ACg005914(GO:0050715)
biological_process	regulation of filamentous growth of a population of unicellular organisms in response to chemical stimulus	GO:1900437	2	ACg008036(GO:1900439);ACg002282(GO:1900439)
biological_process	negative regulation of response to DNA damage stimulus	GO:2001021	2	ACg007756(GO:0043518);ACg005914(GO:0043518,GO:1902166)
biological_process	negative regulation of protein complex assembly	GO:0031333	3	ACg002737(GO:0051693);ACg006079(GO:0032272);ACg002157(GO:0051016)
biological_process	sporocarp development involved in sexual reproduction	GO:0000909	5	ACg008036(GO:0000909);ACg009038(GO:0000909);ACg003551(GO:0070798);ACg004416(GO:0070791);ACg003199(GO:0000909)
biological_process	regulation of immune response	GO:0050776	7	ACg000736(GO:0045824);ACg000194(GO:0045088);ACg008289(GO:0052559);ACg001546(GO:2000072,GO:0010363);ACg003474(GO:0043304,GO:0034122);ACg005914(GO:0061078,GO:0061081);ACg002830(GO:0050853,GO:0050860,GO:0002924)
biological_process	regulation of cell differentiation	GO:0045595	13	ACg002288(GO:0043941);ACg004949(GO:0045668);ACg008396(GO:0045618,GO:0010976,GO:0002762);ACg008029(GO:0045638);ACg002282(GO:0043943);ACg002843(GO:0051138);ACg000203(GO:0075296);ACg001837(GO:0045665,GO:0048711);ACg007707(GO:0050768);ACg007568(GO:0043945,GO:0043942);ACg002227(GO:0045665,GO:0002052);ACg006274(GO:0043942,GO:0043941);ACg002830(GO:0045577)
biological_process	pallium development	GO:0021543	1	ACg003834(GO:0021987)
biological_process	regulation of localization	GO:0032879	34	ACg004142(GO:0030100);ACg003642(GO:0044070);ACg005467(GO:1900388);ACg007424(GO:1900417);ACg002852(GO:0030100);ACg004436(GO:0032065);ACg002843(GO:0061088);ACg007944(GO:0017157);ACg000328(GO:1902425);ACg009112(GO:1900182);ACg001203(GO:0017157);ACg000482(GO:0010963);ACg003005(GO:0031338);ACg002682(GO:1901925);ACg002697(GO:0044070);ACg004912(GO:0046827);ACg004416(GO:0035955);ACg002447(GO:0032024,GO:0…
biological_process	labyrinthine layer development	GO:0060711	1	ACg007963(GO:0060711)
biological_process	nuclear envelope organization	GO:0006998	1	ACg005896(GO:0007084)
biological_process	regulation of growth rate	GO:0040009	10	ACg005585(GO:0040009);ACg003227(GO:0040009);ACg003671(GO:0040009);ACg000666(GO:0040009);ACg003551(GO:0040009);ACg000487(GO:0040009);ACg002058(GO:0040010);ACg003074(GO:0040009);ACg007860(GO:0040009);ACg002130(GO:0040009)
biological_process	developmental growth involved in morphogenesis	GO:0060560	15	ACg000100(GO:0048767);ACg008812(GO:0051519);ACg001366(GO:0051519);ACg002917(GO:0009932);ACg001098(GO:0051519);ACg008009(GO:0009932);ACg002615(GO:0051519);ACg005936(GO:0009932);ACg003026(GO:0051519);ACg001930(GO:0051519);ACg006152(GO:0051519);ACg004865(GO:0051518);ACg004933(GO:0051518);ACg001820(GO:0051519);ACg004217(GO:0051519)
biological_process	thiamine-containing compound metabolic process	GO:0042723	1	ACg004139(GO:0009228)
biological_process	positive regulation of biosynthetic process	GO:0009891	58	ACg000903(GO:0045893);ACg001779(GO:0031939);ACg006426(GO:0032968);ACg005467(GO:0045944);ACg007688(GO:0045944);ACg000162(GO:0045944,GO:0031936);ACg001066(GO:0045893);ACg008426(GO:0060261,GO:0045899);ACg000357(GO:0045893);ACg003571(GO:0045893);ACg007699(GO:0045944);ACg007810(GO:1901487);ACg002227(GO:0045944);ACg002426(GO:1900461);ACg006274(GO:0010914);ACg006383(GO:0045944,GO:1900375,GO:1900478);ACg…
biological_process	cell wall macromolecule metabolic process	GO:0044036	11	ACg000834(GO:0010413,GO:0045492);ACg007479(GO:0070610);ACg005573(GO:0070610);ACg005007(GO:0071768);ACg003142(GO:0006038);ACg007002(GO:0000032);ACg003163(GO:0051278);ACg004735(GO:0032884);ACg008289(GO:0051278);ACg008758(GO:0000032);ACg005936(GO:0006038)
biological_process	regulation of growth	GO:0040008	40	ACg003099(GO:0045926);ACg005585(GO:0040009);ACg003227(GO:0040009);ACg000666(GO:0040009);ACg006362(GO:1900445,GO:1900436);ACg004684(GO:0030307);ACg007860(GO:0040009);ACg000102(GO:0010570);ACg003328(GO:0008582);ACg002426(GO:1900436,GO:1900461);ACg003075(GO:0045926);ACg008567(GO:1900436);ACg004776(GO:0001558,GO:1900436);ACg004416(GO:1900429);ACg000487(GO:0040009);ACg003026(GO:0051519);ACg003074(GO:0…
biological_process	positive regulation of endocytosis	GO:0045807	1	ACg005573(GO:0045807)
biological_process	negative regulation of immune system process	GO:0002683	4	ACg000736(GO:0045824);ACg000761(GO:0050687);ACg003474(GO:0034122);ACg002830(GO:0050860,GO:0042130,GO:0002924)
biological_process	regulation of establishment of protein localization	GO:0070201	9	ACg000350(GO:0042992);ACg003838(GO:0042306);ACg002682(GO:1901925);ACg004436(GO:0032065);ACg002637(GO:0046827);ACg004912(GO:0046827);ACg005914(GO:0050715);ACg003474(GO:0090004);ACg004217(GO:0036283)
biological_process	budding cell apical bud growth	GO:0007118	3	ACg004303(GO:0007118);ACg004171(GO:0007118);ACg006144(GO:0007118)
biological_process	regulation of lipopolysaccharide-mediated signaling pathway	GO:0031664	1	ACg005914(GO:0031666)
biological_process	response to external biotic stimulus	GO:0043207	31	ACg003145(GO:0052572);ACg001523(GO:0009627);ACg003161(GO:0044416);ACg004554(GO:0052572,GO:0052060);ACg003099(GO:0052572);ACg008417(GO:0052572);ACg000761(GO:0050687);ACg008284(GO:0052572);ACg007069(GO:0052059,GO:0052572);ACg000736(GO:0050829);ACg002282(GO:0044413);ACg004684(GO:0051607);ACg000431(GO:0009627);ACg008146(GO:0052059,GO:0052572);ACg008771(GO:0052572);ACg005914(GO:0031666);ACg006360(GO:0…
biological_process	hydrogen peroxide catabolic process	GO:0042744	2	ACg008146(GO:0042744);ACg008952(GO:0042744)
biological_process	negative regulation of growth	GO:0045926	4	ACg006577(GO:1900444);ACg003075(GO:0045926);ACg003099(GO:0045926);ACg004416(GO:1900429)
biological_process	system process	GO:0003008	6	ACg000682(GO:0050975,GO:0007605,GO:0050974,GO:0050954);ACg002310(GO:0003094);ACg002996(GO:0006939);ACg002158(GO:0050917,GO:0050916,GO:0050913);ACg003328(GO:0008355);ACg007032(GO:0055117,GO:0002027)
biological_process	positive regulation of filamentous growth	GO:0090033	9	ACg008036(GO:1900445,GO:1900436,GO:0070786,GO:1900439);ACg003199(GO:1900445,GO:1900436);ACg006362(GO:1900445,GO:1900436);ACg008567(GO:1900436);ACg002282(GO:1900445,GO:1900433,GO:1900439);ACg005397(GO:1900445,GO:1900442);ACg004776(GO:1900436);ACg003047(GO:1900430,GO:0090033);ACg002426(GO:1900436,GO:1900461)
biological_process	lipid transport	GO:0006869	11	ACg001373(GO:0006869);ACg005945(GO:0045332);ACg002365(GO:0006853);ACg008925(GO:0015909);ACg003199(GO:0035376);ACg005286(GO:0045332);ACg005419(GO:0015918);ACg002580(GO:0015914);ACg008102(GO:0046836);ACg005914(GO:0061078);ACg000102(GO:0015914)
biological_process	premeiotic DNA replication	GO:0006279	1	ACg006245(GO:0006279)
biological_process	anatomical structure morphogenesis	GO:0009653	115	ACg004990(GO:0048812);ACg003834(GO:0021540,GO:0048854);ACg008417(GO:0008360);ACg003642(GO:0048315);ACg002123(GO:0048446);ACg005426(GO:0071963);ACg000890(GO:0030435);ACg003520(GO:0030437);ACg004436(GO:0048315);ACg009038(GO:0048315,GO:0030437);ACg006080(GO:0048812);ACg002894(GO:0048315,GO:0030437);ACg007944(GO:0008360);ACg001848(GO:0090141,GO:0030435);ACg005936(GO:0009932,GO:0043936,GO:0048315);ACg…
biological_process	cellular response to stress	GO:0033554	193	ACg003099(GO:0071456,GO:0009267,GO:0071500);ACg000903(GO:0006974);ACg001906(GO:0034599);ACg000357(GO:0031142);ACg000666(GO:0009267);ACg003732(GO:0006995);ACg000328(GO:0006974,GO:0070301);ACg005936(GO:0071470);ACg007860(GO:0006302,GO:0006281,GO:0006284,GO:0000731,GO:0009267,GO:0031297,GO:0006974);ACg003319(GO:0006281,GO:0000077);ACg000543(GO:0032055);ACg009112(GO:0071629,GO:0071712);ACg007033(GO:0…
biological_process	replication fork processing	GO:0031297	2	ACg009038(GO:0031297);ACg007860(GO:0031297)
biological_process	insulin secretion	GO:0030073	2	ACg002447(GO:0032024,GO:0046676);ACg001207(GO:0035773)
biological_process	transport	GO:0006810	278	ACg006897(GO:0006886,GO:0006888,GO:0006890);ACg000080(GO:0016973,GO:0006407);ACg003642(GO:0006820,GO:0045040,GO:0044070);ACg000560(GO:0006888);ACg004659(GO:0055085,GO:0006814);ACg004243(GO:0016560,GO:0016558,GO:0006625);ACg003579(GO:0048193);ACg007860(GO:0032066);ACg002476(GO:0006810,GO:0035435);ACg007132(GO:0055085);ACg007033(GO:0006897);ACg003664(GO:0006886,GO:0006913);ACg007430(GO:0006886,GO:0…
biological_process	sensory organ development	GO:0007423	3	ACg003328(GO:0048749);ACg006151(GO:0001751);ACg005887(GO:0048884)
biological_process	cerebral cortex development	GO:0021987	1	ACg003834(GO:0021987)
biological_process	negative regulation of telomere maintenance	GO:0032205	1	ACg007638(GO:0032211)
biological_process	embryonic placenta development	GO:0001892	1	ACg007963(GO:0060711,GO:0060712)
biological_process	positive regulation of sporulation	GO:0043938	4	ACg002288(GO:0043941);ACg000203(GO:0075307,GO:0075296);ACg007568(GO:0043945);ACg006274(GO:0043941)
biological_process	negative regulation of reproductive process	GO:2000242	4	ACg008036(GO:0010515);ACg007568(GO:0043942);ACg005128(GO:0031138);ACg006274(GO:0043942,GO:0070794)
biological_process	positive regulation of developmental process	GO:0051094	21	ACg002288(GO:0043941);ACg008812(GO:0051519);ACg002843(GO:0051138);ACg003551(GO:0070798);ACg001848(GO:0090141);ACg001837(GO:0048711);ACg002615(GO:0051519);ACg002227(GO:0002052);ACg004933(GO:0051518);ACg004217(GO:0051519);ACg006274(GO:0043941);ACg001366(GO:0051519);ACg008396(GO:0045618);ACg001098(GO:0051519);ACg000203(GO:0075307,GO:0075296);ACg003026(GO:0051519);ACg007568(GO:0043945);ACg001930(GO:0…
biological_process	regulation of flower development	GO:0009909	1	ACg002123(GO:0009909)
biological_process	regulation of phenotypic switching	GO:1900239	2	ACg008036(GO:1900241);ACg002282(GO:1900241)
biological_process	establishment of protein localization to mitochondrial membrane	GO:0090151	5	ACg000706(GO:0045040);ACg002716(GO:0045040);ACg003642(GO:0045040);ACg001079(GO:0045040);ACg002091(GO:0045040)
biological_process	positive regulation of protein localization to nucleus	GO:1900182	2	ACg009112(GO:1900182);ACg002282(GO:1900182)
biological_process	regulation of cell death	GO:0010941	21	ACg001151(GO:0043065);ACg007959(GO:0043065);ACg001271(GO:0043524);ACg000666(GO:0042268);ACg002282(GO:0043065);ACg001773(GO:0043524);ACg007860(GO:0042981);ACg005914(GO:1902166,GO:0033033,GO:0002906);ACg003328(GO:0043524);ACg001435(GO:0042268);ACg008036(GO:0043065);ACg001609(GO:0043066);ACg000413(GO:0043066);ACg008396(GO:0043066);ACg001546(GO:0043069,GO:0010363);ACg007756(GO:0043524);ACg007356(GO:0…
biological_process	mycelium development	GO:0043581	4	ACg006952(GO:0043581);ACg003213(GO:0043581);ACg006198(GO:0043581);ACg005691(GO:0043581)
biological_process	phyllome development	GO:0048827	3	ACg000100(GO:0010150,GO:0048455);ACg004895(GO:0048445);ACg002123(GO:0048446)
biological_process	ER-associated misfolded protein catabolic process	GO:0071712	1	ACg009112(GO:0071712)
biological_process	positive regulation of sexual sporulation resulting in formation of a cellular spore	GO:0043941	3	ACg002288(GO:0043941);ACg000203(GO:0075296);ACg006274(GO:0043941)
biological_process	dsRNA fragmentation	GO:0031050	1	ACg003620(GO:0090065)
biological_process	innate immune response	GO:0045087	7	ACg001523(GO:0009627);ACg000736(GO:0045824);ACg000194(GO:0045088);ACg000431(GO:0009627);ACg001546(GO:0009862,GO:2000072,GO:0010363);ACg005914(GO:0045087);ACg002830(GO:0042267)
biological_process	cellular response to biotic stimulus	GO:0071216	27	ACg003161(GO:0071216);ACg001794(GO:0071216);ACg008163(GO:0071216);ACg007421(GO:0071216);ACg000666(GO:0071216);ACg006362(GO:0071216);ACg002282(GO:0071216);ACg003163(GO:0071216);ACg004523(GO:0071216);ACg001452(GO:0071216);ACg003488(GO:0071216);ACg005397(GO:0071216);ACg003047(GO:0071216);ACg005914(GO:0031666);ACg008036(GO:0071216);ACg006577(GO:0071216);ACg007033(GO:0071216);ACg001660(GO:0071216);ACg…
biological_process	mycothiol metabolic process	GO:0010126	1	ACg007262(GO:0010125,GO:0010126)
biological_process	lymphocyte homeostasis	GO:0002260	1	ACg005914(GO:0002906)
biological_process	establishment of RNA localization	GO:0051236	33	ACg005394(GO:0016973);ACg004605(GO:0016973);ACg000080(GO:0016973,GO:0006407);ACg003516(GO:0006406);ACg002308(GO:0006407);ACg001613(GO:0006409);ACg000278(GO:0006406);ACg001945(GO:0016973);ACg004174(GO:0016973,GO:0006406);ACg002682(GO:0016973);ACg003650(GO:0016973);ACg005504(GO:0006406);ACg007343(GO:0006406);ACg000487(GO:0016031);ACg008375(GO:0016973);ACg003808(GO:0006406);ACg008112(GO:0006407);ACg…
biological_process	carbohydrate derivative transport	GO:1901264	3	ACg008102(GO:0046836);ACg004348(GO:0001408);ACg002540(GO:0015805)
biological_process	regulation of sequestering of zinc ion	GO:0061088	1	ACg002843(GO:0061088)
biological_process	activation of innate immune response	GO:0002218	1	ACg003474(GO:0034122)
biological_process	single-organism biosynthetic process	GO:0044711	214	ACg004146(GO:0006391);ACg003161(GO:0006094);ACg004558(GO:0032543);ACg003645(GO:0009089);ACg004385(GO:0019287,GO:0006696);ACg003255(GO:0006390);ACg000352(GO:0005978);ACg004202(GO:0019509);ACg000392(GO:0044205);ACg008359(GO:0000162);ACg001305(GO:0015940);ACg003380(GO:0006741);ACg004243(GO:0042318);ACg000431(GO:0009697);ACg007350(GO:0009113,GO:0006564);ACg005936(GO:0006031,GO:0006038);ACg007947(GO:0…
biological_process	anatomical structure formation involved in morphogenesis	GO:0048646	75	ACg003642(GO:0048315);ACg000890(GO:0030435);ACg003520(GO:0030437);ACg004436(GO:0048315);ACg009038(GO:0048315,GO:0030437);ACg002894(GO:0048315,GO:0030437);ACg001848(GO:0030435);ACg005936(GO:0043936,GO:0048315);ACg000102(GO:0030437);ACg002860(GO:0030437);ACg007718(GO:0030437);ACg006274(GO:0048315,GO:0043942,GO:0043941,GO:0043935,GO:0075308);ACg007430(GO:0032120,GO:0030437);ACg001540(GO:0030437);ACg…
biological_process	regulation of filamentous growth of a population of unicellular organisms in response to pH	GO:1900741	1	ACg005397(GO:1900442)
biological_process	carbohydrate derivative metabolic process	GO:1901135	114	ACg001345(GO:0006189);ACg006912(GO:0006003);ACg008678(GO:0009298);ACg004272(GO:0015986);ACg000392(GO:0044205);ACg004523(GO:0009263);ACg002894(GO:0043547);ACg003732(GO:0006184);ACg001848(GO:0046034);ACg005936(GO:0006031,GO:0006038);ACg007860(GO:0006200);ACg006777(GO:0019305);ACg001203(GO:0006184);ACg003664(GO:0006184);ACg005413(GO:0043547);ACg001164(GO:0006121);ACg000828(GO:0009220);ACg000834(GO:0…
biological_process	positive regulation of cell cycle	GO:0045787	2	ACg001081(GO:0045931);ACg003800(GO:0045737)
biological_process	negative regulation of toll-like receptor signaling pathway	GO:0034122	1	ACg003474(GO:0034122)
biological_process	regulation of actin filament-based process	GO:0032970	16	ACg002737(GO:0051693);ACg008812(GO:0090338);ACg005573(GO:0032956);ACg002101(GO:0034314);ACg003551(GO:0032956);ACg005124(GO:0051125);ACg002157(GO:0051016);ACg004899(GO:0030833,GO:0034314);ACg007033(GO:0032233,GO:2000601,GO:0045010);ACg003273(GO:0034314);ACg002842(GO:0032956);ACg002917(GO:0051127,GO:0045010);ACg006262(GO:0034314);ACg003487(GO:0032233,GO:2000601,GO:0045010);ACg004222(GO:0034314);ACg…
biological_process	organonitrogen compound metabolic process	GO:1901564	225	ACg004558(GO:0006536);ACg003645(GO:0009089);ACg007157(GO:0030328);ACg002926(GO:1902114,GO:0046416);ACg004202(GO:0019509);ACg000392(GO:0044205);ACg008359(GO:0000162);ACg001305(GO:0015940);ACg003380(GO:0006741);ACg003732(GO:0006184);ACg004243(GO:0042318);ACg007350(GO:0009113,GO:0006564);ACg005936(GO:0006031,GO:0006038);ACg007860(GO:0006200);ACg007947(GO:0009089,GO:0006531,GO:0019877,GO:0009097,GO:0…
biological_process	negative regulation of cell cycle process	GO:0010948	31	ACg006379(GO:0045835);ACg004461(GO:0007094);ACg003973(GO:0007095);ACg007479(GO:0070317);ACg004709(GO:0010972);ACg008356(GO:0033314);ACg009038(GO:0007094);ACg008864(GO:0032876);ACg008956(GO:0031578);ACg003732(GO:0070317);ACg000612(GO:0070317);ACg000328(GO:0031565,GO:0010972);ACg000259(GO:0045128);ACg005914(GO:0071157);ACg003077(GO:0070317);ACg006274(GO:0043942);ACg002724(GO:0032876);ACg001582(GO:0…
biological_process	fibroblast proliferation	GO:0048144	2	ACg007626(GO:0048146);ACg005914(GO:0048146)
biological_process	embryo sac development	GO:0009553	2	ACg005113(GO:0009560);ACg006188(GO:0009561)
biological_process	negative regulation of protein transport	GO:0051224	3	ACg002682(GO:1901925);ACg004436(GO:0032065);ACg000350(GO:0042992)
biological_process	regulation of cell wall chitin metabolic process	GO:0034222	1	ACg004735(GO:0032884)
biological_process	cytokine production	GO:0001816	2	ACg001790(GO:0032680);ACg005914(GO:2000343,GO:0050715,GO:0061081)
biological_process	donor selection	GO:0007535	1	ACg003620(GO:0007535)
biological_process	negative regulation of hormone secretion	GO:0046888	1	ACg002447(GO:0046676)
biological_process	regulation of receptor activity	GO:0010469	1	ACg008864(GO:0045741)
biological_process	positive regulation of multi-organism process	GO:0043902	6	ACg008036(GO:0010515);ACg002282(GO:0010514);ACg006986(GO:0031142);ACg003551(GO:0031139);ACg009044(GO:0031142);ACg000357(GO:0031142)
biological_process	negative regulation of metabolic process	GO:0009892	95	ACg007959(GO:0048025);ACg008417(GO:0045717);ACg003616(GO:0000122,GO:0030466,GO:0000183,GO:0035391,GO:0006348,GO:0030702);ACg006175(GO:0030702);ACg005426(GO:0006348,GO:0030702);ACg005467(GO:0000122);ACg003227(GO:0000122);ACg002987(GO:0045892);ACg005415(GO:0000122);ACg007655(GO:0030466,GO:0051573,GO:0051572,GO:0071441,GO:0030702);ACg000328(GO:0045736);ACg007699(GO:0045892,GO:0000122);ACg003319(GO:0…
biological_process	nicotinamide metabolic process	GO:0006769	3	ACg006253(GO:0006769);ACg004427(GO:0006769);ACg001068(GO:0006769)
biological_process	protein demethylation	GO:0006482	1	ACg006188(GO:0033169)
biological_process	establishment of organelle localization	GO:0051656	28	ACg005394(GO:0000055);ACg005422(GO:0006903);ACg003834(GO:0000132);ACg006175(GO:0031134);ACg002985(GO:0000056);ACg005350(GO:0000055);ACg008541(GO:0000055);ACg008023(GO:0000056);ACg002282(GO:0007097);ACg008956(GO:0000132);ACg002843(GO:0048490);ACg008435(GO:0000055);ACg000328(GO:0031134);ACg008124(GO:0007097);ACg004042(GO:0040023);ACg004899(GO:0051654);ACg005536(GO:0031134);ACg003620(GO:0030989);ACg…
biological_process	cellular aldehyde metabolic process	GO:0006081	11	ACg000164(GO:0042823);ACg002740(GO:0006097);ACg004328(GO:0006097);ACg001332(GO:0046294);ACg000734(GO:0042821);ACg002394(GO:0009443);ACg002768(GO:0051596);ACg005912(GO:0006097);ACg003735(GO:0042823);ACg000306(GO:0006081,GO:0046187,GO:0009438);ACg003021(GO:0006097)
biological_process	negative regulation of signal transduction	GO:0009968	18	ACg005584(GO:0000188);ACg000394(GO:0009968);ACg003971(GO:0032007);ACg001453(GO:0043409);ACg007699(GO:0033147);ACg006235(GO:0009968);ACg005914(GO:0043518,GO:1902166);ACg007810(GO:1901487);ACg001582(GO:0031030);ACg007409(GO:0031030);ACg001400(GO:0031030);ACg004572(GO:0031030);ACg008660(GO:0035024);ACg007756(GO:0043518);ACg007963(GO:2001237);ACg002494(GO:0000173);ACg003474(GO:0030512,GO:0034122);ACg…
biological_process	positive regulation of catabolic process	GO:0009896	6	ACg002712(GO:0060213,GO:1900153);ACg003954(GO:2000999);ACg001790(GO:0060213,GO:1900153);ACg002780(GO:0032436);ACg007810(GO:1901487);ACg003570(GO:0016239)
biological_process	modification of morphology or physiology of other organism	GO:0035821	5	ACg003161(GO:0044416);ACg008289(GO:0052559);ACg001198(GO:0019048);ACg006349(GO:0044416);ACg002806(GO:0019048)
biological_process	regulation of response to stimulus	GO:0048583	73	ACg003161(GO:0044416);ACg004949(GO:0032872);ACg001271(GO:0051897,GO:0035023);ACg000328(GO:0031031);ACg008146(GO:0045739);ACg007699(GO:0033147);ACg006235(GO:0009968);ACg000194(GO:0045088);ACg001629(GO:0035023);ACg003366(GO:0032312,GO:0032012);ACg003505(GO:0032012);ACg000203(GO:0043949);ACg004776(GO:1900436);ACg002494(GO:0000173);ACg006152(GO:0031031);ACg005584(GO:0000188);ACg000761(GO:0050687);ACg…
biological_process	positive regulation of filamentous growth of a population of unicellular organisms in response to heat	GO:1900433	1	ACg002282(GO:1900433)
biological_process	vacuole organization	GO:0007033	20	ACg000687(GO:0000045);ACg003161(GO:0032889);ACg007336(GO:0000045);ACg005684(GO:0000011);ACg006228(GO:0042144);ACg008301(GO:0007033);ACg005573(GO:0032889);ACg000666(GO:0032889);ACg003482(GO:0042144);ACg005500(GO:0000011);ACg000005(GO:0007033);ACg007033(GO:0007033);ACg001660(GO:0000011);ACg001170(GO:0007033);ACg004023(GO:0042144);ACg003199(GO:0000011);ACg003005(GO:0044088);ACg003487(GO:0007033);ACg…
biological_process	regulation of cell activation	GO:0050865	4	ACg002843(GO:0051138);ACg003474(GO:0043304);ACg005914(GO:0030890);ACg002830(GO:0042130,GO:0045577)
biological_process	sporulation resulting in formation of a cellular spore	GO:0030435	56	ACg005585(GO:0030437);ACg007764(GO:0043936);ACg005667(GO:0030476);ACg000610(GO:0030437);ACg000890(GO:0030435);ACg003520(GO:0030437);ACg009038(GO:0030437);ACg002894(GO:0030437);ACg008382(GO:0043936);ACg001848(GO:0030435);ACg005936(GO:0043936);ACg002780(GO:0030437);ACg000102(GO:0030437);ACg002860(GO:0030437);ACg007718(GO:0030437);ACg001440(GO:0030437);ACg002426(GO:0030437);ACg006274(GO:0043942,GO:0…
biological_process	regulation of binding	GO:0051098	3	ACg002716(GO:0043496);ACg008417(GO:0032091,GO:0043388);ACg000443(GO:2000679,GO:2000678)
biological_process	cellular component movement	GO:0006928	12	ACg003834(GO:0006928);ACg005425(GO:0030595);ACg003620(GO:0030989);ACg002656(GO:0007018);ACg005604(GO:0030473);ACg007155(GO:0030473);ACg003474(GO:0010594);ACg003328(GO:0008088);ACg002227(GO:0016199);ACg000101(GO:0040039);ACg006899(GO:0006928);ACg005887(GO:0003341,GO:0001755)
biological_process	filamentous growth of a population of unicellular organisms	GO:0044182	49	ACg003161(GO:0036180);ACg001345(GO:0044182);ACg005585(GO:0036170);ACg004546(GO:0001403,GO:0007124);ACg000666(GO:0036180,GO:0036170);ACg006362(GO:1900445,GO:0036180,GO:0036170,GO:1900436);ACg004523(GO:0036180,GO:0036170);ACg001452(GO:0036180,GO:0036170);ACg003488(GO:0036180,GO:0036170);ACg002426(GO:0001403,GO:0007124,GO:0036170,GO:1900436,GO:1900461);ACg007033(GO:0036180,GO:0036170,GO:0044182);ACg…
biological_process	regulation of tube architecture, open tracheal system	GO:0035152	2	ACg005337(GO:0035149);ACg003366(GO:0035149,GO:0035158)
biological_process	cellular catabolic process	GO:0044248	197	ACg007915(GO:0006511);ACg003954(GO:2000999);ACg000674(GO:0006511,GO:0051603);ACg000903(GO:0006511);ACg007157(GO:0030328);ACg001906(GO:0070407,GO:0006515);ACg000422(GO:0006635,GO:0043161,GO:0009407,GO:0006511);ACg003732(GO:0006184);ACg004243(GO:0006635);ACg000304(GO:0043161,GO:0010499);ACg000948(GO:0043161);ACg007860(GO:0006200);ACg001101(GO:0044248);ACg009112(GO:0071629,GO:0072671,GO:1990116,GO:0…
biological_process	endocrine pancreas development	GO:0031018	1	ACg003474(GO:0003323)
biological_process	toxin metabolic process	GO:0009404	6	ACg000100(GO:0009407);ACg004416(GO:0010914,GO:0045461);ACg007568(GO:0045461);ACg005800(GO:0009407);ACg000422(GO:0009407);ACg006274(GO:0010914,GO:0045461)
biological_process	leukocyte degranulation	GO:0043299	1	ACg003474(GO:0043304)
biological_process	homeostatic process	GO:0042592	48	ACg003846(GO:0010834);ACg001345(GO:0006875);ACg005684(GO:0007035);ACg005426(GO:0000723);ACg000624(GO:0006879);ACg003804(GO:0000723);ACg001212(GO:0045454);ACg009038(GO:0006873);ACg002843(GO:0061088);ACg001866(GO:0006879);ACg002309(GO:0006884);ACg007860(GO:0000723);ACg000834(GO:0043247,GO:0032204);ACg002614(GO:0071333);ACg000773(GO:0033215);ACg005396(GO:0000723);ACg003004(GO:0070219);ACg002697(GO:0…
biological_process	signal transduction by phosphorylation	GO:0023014	17	ACg001081(GO:0000165);ACg005584(GO:0000188);ACg004949(GO:0032872);ACg001366(GO:0023014,GO:0000165,GO:0000186);ACg001546(GO:0000165);ACg005573(GO:0043405);ACg001453(GO:0043409);ACg000083(GO:0023014);ACg008864(GO:0070374);ACg004776(GO:0000165);ACg002494(GO:0000173);ACg005914(GO:0043406,GO:0070374);ACg001820(GO:0000168,GO:0000161);ACg002426(GO:0000196,GO:0071507,GO:0071508);ACg004217(GO:0000187);ACg…
biological_process	negative regulation of immune effector process	GO:0002698	2	ACg000761(GO:0050687);ACg002830(GO:0002924)
biological_process	anaphase	GO:0051322	1	ACg007689(GO:0000091)
biological_process	cell projection organization	GO:0030030	10	ACg004990(GO:0048812);ACg003834(GO:0021540);ACg008396(GO:0010976);ACg006080(GO:0048812);ACg008810(GO:0044458);ACg003328(GO:0007409,GO:0048813);ACg002227(GO:0035058,GO:0016199);ACg006650(GO:0030032);ACg006899(GO:0030032);ACg005887(GO:0060271)
biological_process	positive regulation of chromatin silencing	GO:0031937	2	ACg002288(GO:0090053,GO:0031940);ACg005880(GO:0090053,GO:0090055)
biological_process	regulation of signal transduction involved in conjugation with cellular fusion	GO:0060238	2	ACg002282(GO:0090028);ACg002426(GO:0071508)
biological_process	vitamin catabolic process	GO:0009111	1	ACg000734(GO:0042820)
biological_process	cellular response to abiotic stimulus	GO:0071214	31	ACg006362(GO:0071470,GO:0071474,GO:0071473);ACg003163(GO:0071260);ACg008864(GO:0034644);ACg004262(GO:0071470);ACg005936(GO:0071470);ACg004057(GO:0061416);ACg005397(GO:0036244);ACg006205(GO:0071470);ACg003047(GO:0036244,GO:0007232);ACg007860(GO:0071480);ACg002426(GO:0071475,GO:0071471);ACg004217(GO:0071470);ACg006274(GO:0071482,GO:0034644);ACg006577(GO:0007231);ACg004474(GO:0007234);ACg007752(GO:0…
biological_process	cellular oligosaccharide metabolic process	GO:0051691	1	ACg008289(GO:0051691)
biological_process	negative regulation of sexual sporulation resulting in formation of a cellular spore	GO:0043942	2	ACg007568(GO:0043942);ACg006274(GO:0043942)
biological_process	establishment of chromosome localization	GO:0051303	3	ACg005536(GO:0031134);ACg006175(GO:0031134);ACg000328(GO:0031134)
biological_process	protein complex biogenesis	GO:0070271	137	ACg007257(GO:0006461);ACg003099(GO:0051260);ACg003645(GO:0051289);ACg000903(GO:0051289);ACg001906(GO:0051260);ACg006652(GO:0006334);ACg008426(GO:0060261,GO:0045899,GO:0006334);ACg000422(GO:0080129,GO:0043248);ACg003380(GO:0051289);ACg004243(GO:0016560);ACg006168(GO:0051260);ACg000706(GO:0006461);ACg007033(GO:0030041,GO:0045010);ACg000496(GO:0051258);ACg003754(GO:0018063);ACg003222(GO:0007021);ACg…
biological_process	regulation of establishment or maintenance of cell polarity	GO:0032878	7	ACg007483(GO:0061161);ACg001203(GO:2000769);ACg004142(GO:2000769);ACg002615(GO:2000769);ACg004776(GO:0061161);ACg004572(GO:2000769);ACg005573(GO:2000769)
biological_process	cell death	GO:0008219	27	ACg001151(GO:0043065);ACg007959(GO:0043065);ACg005585(GO:0012501);ACg007696(GO:0006915);ACg001271(GO:0043524);ACg000666(GO:0042268);ACg002282(GO:0043065);ACg001773(GO:0043524);ACg007860(GO:0042981);ACg005914(GO:1902166,GO:0033033,GO:0002906);ACg003328(GO:0043524);ACg001435(GO:0042268);ACg008036(GO:0043065);ACg001609(GO:0043066);ACg000413(GO:0043066);ACg008396(GO:0043066);ACg001546(GO:0043069,GO:0…
biological_process	negative regulation of filamentous growth	GO:0060258	2	ACg006577(GO:1900444);ACg004416(GO:1900429)
biological_process	synaptic vesicle membrane organization	GO:0048499	1	ACg002843(GO:0048499)
biological_process	response to inorganic substance	GO:0010035	49	ACg003973(GO:0071585);ACg003099(GO:0010039);ACg006985(GO:0071585);ACg000422(GO:0046686);ACg001939(GO:0071585);ACg008178(GO:0071585);ACg000431(GO:0010043);ACg004652(GO:0019430);ACg000328(GO:0070301);ACg008146(GO:0042744);ACg001440(GO:0071585);ACg006274(GO:0070301);ACg003075(GO:0010039);ACg005037(GO:0051592);ACg008086(GO:0071585,GO:0071276);ACg000589(GO:0071248);ACg004097(GO:0071585);ACg008289(GO:0…
biological_process	positive regulation of cell growth	GO:0030307	14	ACg002288(GO:0030307);ACg008812(GO:0051519);ACg001366(GO:0051519);ACg001098(GO:0051519);ACg004684(GO:0030307);ACg002615(GO:0051519);ACg003026(GO:0051519);ACg001930(GO:0051519);ACg006152(GO:0051519);ACg004865(GO:0051518);ACg004933(GO:0051518);ACg001820(GO:0051519);ACg002426(GO:1900461);ACg004217(GO:0051519)
biological_process	spongiotrophoblast layer development	GO:0060712	1	ACg007963(GO:0060712)
biological_process	regulation of actin filament bundle assembly	GO:0032231	3	ACg007033(GO:0032233);ACg008812(GO:0090338);ACg003487(GO:0032233)
biological_process	negative regulation of biosynthetic process	GO:0009890	73	ACg008417(GO:0045717);ACg003616(GO:0000122,GO:0030466,GO:0000183,GO:0035391,GO:0006348,GO:0030702);ACg006175(GO:0030702);ACg005426(GO:0006348,GO:0030702);ACg005467(GO:0000122);ACg003227(GO:0000122);ACg002987(GO:0045892);ACg005415(GO:0000122);ACg007655(GO:0030466,GO:0030702);ACg007699(GO:0045892,GO:0000122);ACg003319(GO:0006342);ACg000648(GO:0045892);ACg000543(GO:0032055);ACg001068(GO:0000183);ACg…
biological_process	vesicle targeting	GO:0006903	1	ACg005422(GO:0006903)
biological_process	floral organ development	GO:0048437	3	ACg000100(GO:0048455);ACg004895(GO:0048445);ACg002123(GO:0048446)
biological_process	lipid metabolic process	GO:0006629	59	ACg005368(GO:0019370);ACg003834(GO:0016042);ACg002689(GO:0019679,GO:0019543,GO:0019629);ACg008417(GO:0045717);ACg004385(GO:0019287,GO:0006696);ACg000422(GO:0006635);ACg005547(GO:0008299,GO:0045337,GO:0033384,GO:0006696);ACg008150(GO:0006665);ACg007379(GO:0030259);ACg004243(GO:0006635,GO:0006631);ACg001837(GO:0008610);ACg006383(GO:0061427);ACg004540(GO:0006644,GO:0006657,GO:0046474);ACg001555(GO:0…
biological_process	cellular biosynthetic process	GO:0044249	544	ACg000319(GO:0006412);ACg004558(GO:0032543);ACg003645(GO:0009089);ACg003616(GO:0000122,GO:0030466,GO:0000183,GO:0006348,GO:0030702);ACg000560(GO:0006351);ACg003255(GO:0006390,GO:0006351);ACg000392(GO:0044205);ACg001692(GO:0006412);ACg003380(GO:0006741);ACg004243(GO:0042318);ACg003319(GO:0006342,GO:0006355);ACg007947(GO:0009089,GO:0019877,GO:0009097,GO:0009088,GO:0009086);ACg006777(GO:0045226,GO:0…
biological_process	embryonic organ development	GO:0048568	3	ACg007963(GO:0060711,GO:0060712);ACg008520(GO:0048568);ACg005887(GO:0048701)
biological_process	positive regulation of establishment of bipolar cell polarity	GO:0061173	2	ACg007483(GO:0061161);ACg004776(GO:0061161)
biological_process	cellular homeostasis	GO:0019725	34	ACg001345(GO:0006875);ACg005684(GO:0007035);ACg000624(GO:0006879);ACg001212(GO:0045454);ACg009038(GO:0006873);ACg002843(GO:0061088);ACg001866(GO:0006879);ACg002309(GO:0006884);ACg002614(GO:0071333);ACg000773(GO:0033215);ACg003004(GO:0070219);ACg002697(GO:0045454);ACg004914(GO:0010992);ACg003927(GO:0007035);ACg008215(GO:0007035);ACg003145(GO:0045454);ACg000394(GO:0045454);ACg001794(GO:0006875,GO:0…
biological_process	circadian regulation of gene expression	GO:0032922	1	ACg002282(GO:0032922)
biological_process	inner cell mass cell proliferation	GO:0001833	1	ACg001837(GO:0001833)
biological_process	filamentous growth of a population of unicellular organisms in response to chemical stimulus	GO:0036171	7	ACg008036(GO:0036171,GO:1900439);ACg002282(GO:0036171,GO:1900439);ACg008349(GO:0036171);ACg006319(GO:0036171);ACg004416(GO:0036171);ACg008952(GO:0036171);ACg002731(GO:0036171)
biological_process	detection of external stimulus	GO:0009581	1	ACg000682(GO:0050974)
biological_process	negative regulation of cell aging	GO:0090344	1	ACg005914(GO:0090344)
biological_process	spore wall assembly	GO:0042244	7	ACg003860(GO:0030476);ACg002917(GO:0030476);ACg002705(GO:0042244);ACg005667(GO:0030476);ACg003142(GO:0030476);ACg004899(GO:0030476);ACg005660(GO:0030476)
biological_process	negative regulation of transport	GO:0051051	8	ACg002682(GO:1901925);ACg004436(GO:0032065);ACg004416(GO:0035955);ACg002447(GO:0046676);ACg003150(GO:0050765);ACg007424(GO:1900417);ACg000350(GO:0042992);ACg001102(GO:0060360)
biological_process	chemotaxis	GO:0006935	4	ACg005425(GO:0030595);ACg003150(GO:0043327,GO:0006935);ACg002995(GO:0043327,GO:0006935);ACg002227(GO:0016199)
biological_process	regulation of ossification	GO:0030278	1	ACg004949(GO:0030500,GO:0045668)
biological_process	cellular carbohydrate biosynthetic process	GO:0034637	26	ACg005867(GO:0005978,GO:0005992);ACg007479(GO:0070610);ACg005573(GO:0070610,GO:0006075,GO:0060635);ACg000352(GO:0005978);ACg003163(GO:0051278);ACg004735(GO:0032884);ACg006463(GO:0045226);ACg002615(GO:0032949);ACg005936(GO:0006038);ACg000236(GO:0030244);ACg006777(GO:0045226);ACg006274(GO:0005992);ACg008036(GO:0005979);ACg006383(GO:1900375);ACg001203(GO:0032951);ACg007169(GO:0005978);ACg000834(GO:0…
biological_process	symbiosis, encompassing mutualism through parasitism	GO:0044403	30	ACg003145(GO:0052572,GO:0051701);ACg003161(GO:0044416,GO:0044409);ACg007993(GO:0044117);ACg004554(GO:0052572,GO:0052060,GO:0051701);ACg003099(GO:0052572,GO:0044121);ACg008417(GO:0052572);ACg008284(GO:0052572);ACg007069(GO:0052059,GO:0051701,GO:0052572);ACg002282(GO:0044413);ACg001198(GO:0019048);ACg008146(GO:0052059,GO:0052572,GO:0051701);ACg008771(GO:0052572,GO:0051701);ACg001613(GO:0051701);ACg…
biological_process	pollen development	GO:0009555	1	ACg000100(GO:0009555)
biological_process	fluid transport	GO:0042044	2	ACg000100(GO:0006833);ACg000422(GO:0006833)
biological_process	cellular lactam metabolic process	GO:0072338	5	ACg001222(GO:0030655);ACg008202(GO:0042318);ACg004243(GO:0042318);ACg000306(GO:0042318);ACg003074(GO:0042316,GO:1900196)
biological_process	organic substance transport	GO:0071702	156	ACg006897(GO:0006886);ACg000080(GO:0016973,GO:0006407);ACg003642(GO:0045040);ACg000422(GO:0006623);ACg002843(GO:0006886);ACg003732(GO:0006886,GO:0009306);ACg004243(GO:0016560,GO:0016558,GO:0006625);ACg000102(GO:0015695,GO:0015914);ACg001945(GO:0016973);ACg000706(GO:0045040);ACg009112(GO:0030970);ACg003664(GO:0006886);ACg007430(GO:0006886);ACg002365(GO:0006853);ACg001466(GO:0006843);ACg003366(GO:0…
biological_process	plasma membrane fusion	GO:0045026	1	ACg004555(GO:0032220)
biological_process	response to bacterium	GO:0009617	4	ACg000736(GO:0050829);ACg001546(GO:0042742);ACg005800(GO:0042742);ACg005914(GO:0031666)
biological_process	aggregation of single cell organisms	GO:0098630	7	ACg001344(GO:0000128);ACg001128(GO:0000128);ACg008411(GO:0000128);ACg001397(GO:0000128);ACg003229(GO:0000128);ACg004546(GO:0000128);ACg000297(GO:0000128)
biological_process	cellular component assembly	GO:0022607	231	ACg007257(GO:0006461);ACg007976(GO:0032955);ACg003099(GO:0051260);ACg003645(GO:0051289);ACg000903(GO:0051289);ACg001906(GO:0051260);ACg006652(GO:0006334);ACg003616(GO:0016584);ACg007812(GO:0000028);ACg008426(GO:0060261,GO:0045899,GO:0006334);ACg004962(GO:0000028);ACg000422(GO:0080129,GO:0043248);ACg003380(GO:0051289);ACg004243(GO:0016560);ACg000328(GO:0031031,GO:0000917);ACg006168(GO:0051260);ACg…
biological_process	lymphocyte activation	GO:0046649	3	ACg002843(GO:0051138);ACg005914(GO:0030890);ACg002830(GO:0042130,GO:0045577)
biological_process	organic acid metabolic process	GO:0006082	159	ACg003161(GO:0006096);ACg004558(GO:0006536,GO:0006101);ACg003645(GO:0009089);ACg007157(GO:0030328);ACg000422(GO:0006635,GO:0006096);ACg002926(GO:1902114,GO:0046416);ACg004202(GO:0019509);ACg008359(GO:0000162);ACg001305(GO:0015940);ACg005912(GO:0006097,GO:0006102);ACg003380(GO:0006797);ACg004243(GO:0042318,GO:0006635,GO:0006631);ACg000431(GO:0009697);ACg007350(GO:0006564);ACg007947(GO:0009089,GO:0…
biological_process	unidimensional cell growth	GO:0009826	14	ACg008812(GO:0051519);ACg001366(GO:0051519);ACg002917(GO:0009932);ACg001098(GO:0051519);ACg008009(GO:0009932);ACg002615(GO:0051519);ACg005936(GO:0009932);ACg003026(GO:0051519);ACg001930(GO:0051519);ACg006152(GO:0051519);ACg004865(GO:0051518);ACg004933(GO:0051518);ACg001820(GO:0051519);ACg004217(GO:0051519)
biological_process	ovarian follicle development	GO:0001541	1	ACg004540(GO:0001541)
biological_process	cell communication	GO:0007154	172	ACg007257(GO:0007264);ACg003099(GO:0009267);ACg001271(GO:0051897,GO:0007264,GO:0035023,GO:0035556);ACg000357(GO:0031142);ACg000666(GO:0009267,GO:0007264);ACg006080(GO:0007165);ACg002843(GO:0048490);ACg003732(GO:0006995,GO:0007264);ACg000328(GO:0031031);ACg007860(GO:0009267);ACg003328(GO:0008582);ACg007033(GO:0006995,GO:0009267);ACg004303(GO:0007264);ACg003664(GO:0031291);ACg001629(GO:0035556,GO:0…
biological_process	budding cell isotropic bud growth	GO:0007119	1	ACg004303(GO:0007119)
biological_process	synapse organization	GO:0050808	2	ACg004990(GO:0007416);ACg003328(GO:0007528,GO:0008582)
biological_process	negative regulation of amine transport	GO:0051953	1	ACg001102(GO:0060360)
biological_process	positive regulation of multicellular organismal process	GO:0051240	2	ACg003551(GO:0070798);ACg005914(GO:2000343,GO:0061081)
biological_process	positive regulation of cytokine production	GO:0001819	1	ACg005914(GO:2000343,GO:0061081)
biological_process	response to organic substance	GO:0010033	55	ACg001066(GO:0007179);ACg000422(GO:0051788);ACg006362(GO:0097308);ACg001212(GO:0036245);ACg007699(GO:0032355);ACg002780(GO:0071313);ACg001570(GO:0043330);ACg002426(GO:0071507,GO:0071508);ACg006899(GO:0060396);ACg006383(GO:0061432);ACg009112(GO:0071629,GO:0071712);ACg002740(GO:0010034,GO:0070542);ACg008936(GO:0071773);ACg005945(GO:0071383);ACg006702(GO:0097308);ACg001546(GO:0009863,GO:0009867,GO:0…
biological_process	thermotaxis	GO:0043052	1	ACg001848(GO:0043052)
biological_process	response to transition metal nanoparticle	GO:1990267	5	ACg000745(GO:0071280);ACg000431(GO:0010043);ACg005181(GO:0046688);ACg004416(GO:0071280);ACg002974(GO:0071294)
biological_process	regulation of cellular process	GO:0050794	409	ACg003161(GO:0032889);ACg003616(GO:0000122,GO:0030466,GO:0031060,GO:0000183,GO:0035391,GO:0006348,GO:0030702);ACg008426(GO:0032784,GO:0060261,GO:0034401,GO:0045899);ACg006080(GO:0007165);ACg007860(GO:0042981);ACg003319(GO:0006342,GO:0006355);ACg001068(GO:0000183);ACg001911(GO:0006355);ACg007033(GO:0071963,GO:0032233,GO:2000601,GO:0045010);ACg003664(GO:0031291,GO:0010972);ACg005413(GO:0043547);ACg…
biological_process	response to radiation	GO:0009314	14	ACg001876(GO:0009644);ACg000834(GO:0010332);ACg008583(GO:0009644);ACg002432(GO:0009411);ACg000422(GO:0009640);ACg004895(GO:0009644);ACg008864(GO:0034644);ACg005866(GO:0009411);ACg003317(GO:0009411);ACg001848(GO:0042331);ACg009094(GO:0034644,GO:0010212);ACg008952(GO:0071494);ACg007860(GO:0010225,GO:0071480);ACg006274(GO:0071482,GO:0034644)
biological_process	positive regulation of epidermis development	GO:0045684	1	ACg008396(GO:0045618)
biological_process	regulation of defense response to virus	GO:0050688	1	ACg000761(GO:0050687)
biological_process	positive regulation of response to external stimulus	GO:0032103	8	ACg008036(GO:1900436);ACg003199(GO:1900436);ACg006362(GO:1900436);ACg008567(GO:1900436);ACg004776(GO:1900436);ACg005914(GO:0031666);ACg002426(GO:1900436);ACg003570(GO:0016239)
biological_process	regulation of protein localization to plasma membrane	GO:1903076	1	ACg003474(GO:0090004)
biological_process	regulation of catabolic process	GO:0009894	31	ACg003954(GO:2000999);ACg004142(GO:0043088);ACg001599(GO:2000373);ACg005337(GO:0032313);ACg008864(GO:2000060);ACg002894(GO:0043547);ACg000948(GO:0042176);ACg002780(GO:0032436);ACg007810(GO:1901487);ACg004933(GO:0032319);ACg005413(GO:0043547);ACg007188(GO:0043547);ACg001790(GO:0060213,GO:1900153);ACg001400(GO:0043547);ACg007864(GO:0032312);ACg004289(GO:0042177);ACg004572(GO:0034260);ACg002197(GO:0…
biological_process	secretion	GO:0046903	15	ACg001203(GO:0017157);ACg005422(GO:0009306);ACg005684(GO:0009306);ACg001600(GO:0006887);ACg003366(GO:0009306,GO:0032940);ACg004934(GO:0006904);ACg006223(GO:0017157);ACg008382(GO:0009306);ACg007944(GO:0017157);ACg003732(GO:0009306);ACg002447(GO:0032024,GO:0046676);ACg005914(GO:0061078,GO:0050715);ACg003474(GO:0043304);ACg001207(GO:0035773,GO:0045055,GO:0045054);ACg002731(GO:0006887)
biological_process	regulation of cellular response to stress	GO:0080135	14	ACg004022(GO:1900427);ACg004949(GO:0032872);ACg001546(GO:0010363);ACg000211(GO:0090262);ACg007756(GO:0043518);ACg001738(GO:1901967);ACg008146(GO:0045739);ACg003026(GO:0006282);ACg004416(GO:2001020);ACg005914(GO:0043518,GO:1902166);ACg002494(GO:0000173);ACg007810(GO:1901487);ACg001820(GO:0000168);ACg003570(GO:0016239)
biological_process	determination of adult lifespan	GO:0008340	1	ACg000736(GO:0008340)
biological_process	positive regulation of hyaluranon cable assembly	GO:1900106	1	ACg006463(GO:1900106)
biological_process	positive regulation of cell projection organization	GO:0031346	1	ACg008396(GO:0010976)
biological_process	response to acid	GO:0001101	10	ACg006383(GO:0061432);ACg006577(GO:0071229);ACg000100(GO:0009737);ACg001373(GO:0009737);ACg002740(GO:0010034,GO:0001101,GO:0070542);ACg001546(GO:0009863,GO:0009867,GO:0009862);ACg003779(GO:0009737);ACg000758(GO:0071400);ACg005703(GO:0001101);ACg003021(GO:0010034,GO:0001101,GO:0070542)
biological_process	single-organism membrane fusion	GO:0044801	15	ACg003161(GO:0032889);ACg005422(GO:0006906);ACg006228(GO:0042144);ACg004023(GO:0042144);ACg001600(GO:0006906);ACg005573(GO:0032889);ACg004161(GO:0006906);ACg003005(GO:0031338);ACg000666(GO:0032889);ACg004934(GO:0006906);ACg002024(GO:0008053);ACg003482(GO:0042144);ACg004848(GO:0006906);ACg004555(GO:0032220);ACg001347(GO:0048280)
biological_process	chromosome condensation	GO:0030261	4	ACg000011(GO:0030261);ACg008124(GO:0007076);ACg000350(GO:0060623);ACg002750(GO:0030261)
biological_process	negative regulation of cellular response to growth factor stimulus	GO:0090288	1	ACg003474(GO:0030512)
biological_process	nucleobase-containing compound metabolic process	GO:0006139	519	ACg003616(GO:0000122,GO:0030466,GO:0000183,GO:0006348,GO:0016584,GO:0030702);ACg000560(GO:0006351);ACg003255(GO:0006390,GO:0006351);ACg000392(GO:0044205);ACg003380(GO:0006741);ACg003319(GO:0006342,GO:0006281,GO:0006355);ACg006777(GO:0019305);ACg001068(GO:0000183);ACg003124(GO:0002943);ACg003664(GO:0006184);ACg005413(GO:0016070,GO:0043547);ACg000596(GO:0009398);ACg003366(GO:0032312);ACg005159(GO:0…
biological_process	tube morphogenesis	GO:0035239	3	ACg005337(GO:0035149,GO:0007430);ACg003366(GO:0035149);ACg006899(GO:0048754)
biological_process	regulation of cellular component movement	GO:0051270	1	ACg003474(GO:0010594)
biological_process	asexual sporulation	GO:0030436	36	ACg003642(GO:0048315);ACg001780(GO:0048315);ACg007764(GO:0043936);ACg002852(GO:0048315);ACg004436(GO:0048315);ACg009038(GO:0048315);ACg002894(GO:0048315);ACg008009(GO:0048315);ACg008382(GO:0043936);ACg005936(GO:0043936,GO:0048315);ACg002426(GO:0048315);ACg006274(GO:0048315,GO:0075308);ACg007563(GO:0043936);ACg003246(GO:0048315);ACg000203(GO:0075307);ACg004776(GO:0001410);ACg003575(GO:0048315);ACg…
biological_process	blastocyst development	GO:0001824	1	ACg001837(GO:0001833)
biological_process	regulation of cell wall (1->3)-alpha-glucan biosynthetic process	GO:0070608	2	ACg007479(GO:0070610);ACg005573(GO:0070610)
biological_process	response to nitrogen compound	GO:1901698	14	ACg006383(GO:0061432);ACg005401(GO:0071313);ACg001546(GO:0010200);ACg003620(GO:0090065);ACg003150(GO:0043327);ACg002995(GO:0043327);ACg001102(GO:0060360);ACg006905(GO:0046898);ACg004912(GO:1901181);ACg002780(GO:0071313);ACg003474(GO:0032869);ACg001570(GO:0043330);ACg006899(GO:0060396);ACg005887(GO:0071871)
biological_process	gland development	GO:0048732	2	ACg006063(GO:0001889);ACg003366(GO:0007431)
biological_process	response to osmotic stress	GO:0006970	33	ACg000422(GO:0006972,GO:0009651);ACg006362(GO:0071470,GO:0071474,GO:0042538,GO:0071473);ACg005936(GO:0071470);ACg004057(GO:0061416);ACg002426(GO:0071475,GO:0071471);ACg007752(GO:0071470);ACg006688(GO:0006970);ACg006702(GO:0071470);ACg002321(GO:0071470);ACg000494(GO:0071470);ACg003246(GO:0009651);ACg008952(GO:0071475,GO:0071471);ACg004416(GO:0043156,GO:0061392);ACg005800(GO:0009651);ACg002494(GO:0…
biological_process	cell wall organization	GO:0071555	24	ACg004171(GO:0060237);ACg007479(GO:0031505);ACg005573(GO:0060237,GO:0031505);ACg005667(GO:0030476);ACg007088(GO:0009827);ACg009141(GO:0009664);ACg008009(GO:0031505);ACg006061(GO:0031505);ACg006704(GO:0031505);ACg005936(GO:0031505);ACg003047(GO:0031505);ACg004042(GO:0031505);ACg002426(GO:0031505);ACg004899(GO:0030476);ACg001911(GO:0031505);ACg003860(GO:0030476);ACg001772(GO:0031505);ACg002917(GO:0…
biological_process	positive regulation of filamentous growth of a population of unicellular organisms in response to pH	GO:1900743	1	ACg005397(GO:1900442)
biological_process	response to hypoxia	GO:0001666	9	ACg005607(GO:0071456);ACg003075(GO:0071456,GO:0001666);ACg002740(GO:0071456);ACg003099(GO:0071456,GO:0001666);ACg005651(GO:0001666);ACg001906(GO:0001666);ACg004416(GO:0061418);ACg003021(GO:0071456);ACg005546(GO:0001666)
biological_process	regulation of hyaluranon cable assembly	GO:1900104	1	ACg006463(GO:1900106)
biological_process	negative regulation of spore-bearing organ development	GO:0075262	1	ACg006274(GO:0070794)
biological_process	ribonucleoprotein complex localization	GO:0071166	12	ACg005394(GO:0000055);ACg002985(GO:0000056);ACg004569(GO:0000055);ACg005350(GO:0000055);ACg005119(GO:0000056);ACg000286(GO:0000056);ACg008541(GO:0000055);ACg008023(GO:0000056);ACg004714(GO:0000055);ACg008435(GO:0000055);ACg004912(GO:0000056);ACg005966(GO:0000055)
biological_process	regulation of sequestering of calcium ion	GO:0051282	1	ACg007032(GO:0010880)
biological_process	single organismal cell-cell adhesion	GO:0016337	9	ACg001344(GO:0016337);ACg001382(GO:0022408);ACg008411(GO:0016337);ACg001397(GO:0016337);ACg004546(GO:0016337);ACg001128(GO:0016337);ACg003229(GO:0016337);ACg004416(GO:0016337);ACg000297(GO:0016337)
biological_process	pancreas development	GO:0031016	1	ACg003474(GO:0003323)
biological_process	detection of abiotic stimulus	GO:0009582	1	ACg000682(GO:0050974)
biological_process	regulation of response to external stimulus	GO:0032101	13	ACg008036(GO:1900436);ACg002842(GO:0031156);ACg000761(GO:0050687);ACg002376(GO:0031156);ACg001546(GO:2000072);ACg003199(GO:1900436);ACg008567(GO:1900436);ACg006362(GO:1900436);ACg001738(GO:1901967);ACg004776(GO:1900436);ACg005914(GO:0031666);ACg002426(GO:1900436);ACg003570(GO:0016239)
biological_process	regulation of microtubule-based process	GO:0032886	9	ACg004142(GO:0032887);ACg005425(GO:0043148);ACg001335(GO:0070507);ACg000350(GO:1901673);ACg005604(GO:0007026,GO:0031116);ACg003628(GO:0031116);ACg004776(GO:0070507);ACg000328(GO:1902425);ACg002422(GO:0046601)
biological_process	negative regulation of cell proliferation	GO:0008285	3	ACg002712(GO:0008285);ACg007626(GO:0008285);ACg002830(GO:0042130)
biological_process	cofactor metabolic process	GO:0051186	46	ACg000164(GO:0042823);ACg002119(GO:0006777,GO:0032324);ACg006186(GO:0006086);ACg004385(GO:0019287);ACg008476(GO:0015940);ACg005642(GO:1900602);ACg001305(GO:0015940);ACg001939(GO:0006744);ACg003380(GO:0006741);ACg007796(GO:0006784,GO:0006744);ACg001547(GO:0046654);ACg005047(GO:0006637);ACg002365(GO:0006084);ACg004980(GO:0015940);ACg005243(GO:0006741);ACg000596(GO:0009398);ACg008925(GO:0035336);ACg…
biological_process	regulation of RNA stability	GO:0043487	3	ACg005212(GO:0043488);ACg003436(GO:0048255,GO:0043489);ACg001790(GO:0070935)
biological_process	regulation of protein complex disassembly	GO:0043244	6	ACg002737(GO:0051693);ACg006535(GO:0045905);ACg003585(GO:0060567);ACg005425(GO:0043148);ACg002157(GO:0051016);ACg005604(GO:0007026)
biological_process	adhesion of symbiont to host cell	GO:0044650	1	ACg002806(GO:0019062)
biological_process	establishment of spindle localization	GO:0051293	2	ACg003834(GO:0000132);ACg008956(GO:0000132)
biological_process	cytokine production involved in immune response	GO:0002367	1	ACg005914(GO:0061081)
biological process	Any process specifically pertinent to the functioning of integrated living units: cells, tissues, organs, and organisms.	GO:0008150	1	ACg003008(GO:0008150)
biological_process	regulation of hormone secretion	GO:0046883	1	ACg002447(GO:0032024,GO:0046676)
biological_process	regulation of cell division	GO:0051302	40	ACg006379(GO:0045835);ACg004142(GO:0032955);ACg007976(GO:0032955);ACg009038(GO:0060629,GO:0007094);ACg000328(GO:1902425,GO:0007096,GO:0031031);ACg006274(GO:0043942,GO:0043941);ACg001582(GO:0031030);ACg001203(GO:0032955);ACg002682(GO:1901925);ACg000324(GO:0040020,GO:0007088);ACg000203(GO:0075296);ACg004776(GO:0032465);ACg003927(GO:0045841);ACg006152(GO:0031031);ACg008448(GO:0007088);ACg004461(GO:0…
biological_process	organic acid transport	GO:0015849	16	ACg001482(GO:0015879);ACg008318(GO:0015741,GO:0015744);ACg002540(GO:0015805);ACg001102(GO:0060360);ACg006476(GO:0003333);ACg000991(GO:0000066);ACg005914(GO:0061078);ACg000482(GO:0010963);ACg001466(GO:0006843);ACg002365(GO:0006853);ACg008925(GO:0015909);ACg003532(GO:0006850);ACg003356(GO:0071996);ACg002923(GO:1902356);ACg007392(GO:0003333);ACg007106(GO:0006835)
biological_process	nucleus organization	GO:0006997	5	ACg005394(GO:0006999);ACg005896(GO:0007084);ACg000204(GO:0007000);ACg003838(GO:0007000);ACg007967(GO:0006997)
biological_process	regulation of single-species biofilm formation	GO:1900190	2	ACg008036(GO:1900231);ACg002282(GO:1900231)
biological_process	regulation of cell aging	GO:0090342	1	ACg005914(GO:0090344)
biological_process	regulation of developmental growth	GO:0048638	12	ACg008812(GO:0051519);ACg001366(GO:0051519);ACg001098(GO:0051519);ACg002615(GO:0051519);ACg003026(GO:0051519);ACg001930(GO:0051519);ACg006152(GO:0051519);ACg003328(GO:0008582);ACg004865(GO:0051518);ACg004933(GO:0051518);ACg001820(GO:0051519);ACg004217(GO:0051519)
biological_process	post-embryonic development	GO:0009791	12	ACg007134(GO:0002119);ACg005511(GO:0009793);ACg000100(GO:0048528,GO:0048455,GO:0010029);ACg001373(GO:1900140,GO:0010162,GO:0010029);ACg003231(GO:0002119);ACg006519(GO:0048527);ACg001546(GO:0010187);ACg002123(GO:0048446,GO:0009909);ACg001457(GO:0040027,GO:0002119);ACg000422(GO:0009640);ACg004895(GO:0048445);ACg000101(GO:0002119)
biological_process	development of primary sexual characteristics	GO:0045137	2	ACg004540(GO:0001541);ACg000101(GO:0040035)
biological_process	trachea development	GO:0060438	1	ACg005337(GO:0060439)
biological_process	vitamin B6 metabolic process	GO:0042816	2	ACg002394(GO:0008615);ACg000734(GO:0042821,GO:0042820)
biological_process	regulation of cell proliferation	GO:0042127	7	ACg002712(GO:0008285);ACg007963(GO:0042127);ACg007626(GO:0048146,GO:0008285);ACg000900(GO:0042127);ACg005914(GO:0030890,GO:0048146);ACg002227(GO:0002052);ACg002830(GO:0042130)
biological_process	cell aging	GO:0007569	10	ACg000107(GO:0001302);ACg008812(GO:0034652);ACg004730(GO:0001300);ACg002614(GO:0001302);ACg002474(GO:0001302);ACg008567(GO:0001302);ACg002282(GO:0001302);ACg003907(GO:0001302);ACg005914(GO:0090344,GO:0007569);ACg007860(GO:0001302,GO:0007569)
biological_process	embryonic morphogenesis	GO:0048598	3	ACg008520(GO:0007369);ACg002227(GO:0001707);ACg005887(GO:0048701)
biological_process	conjugation with cellular fusion	GO:0000747	20	ACg004142(GO:0000747,GO:0032005);ACg008301(GO:0000747);ACg000357(GO:0031142);ACg002282(GO:0090028,GO:0010514);ACg008382(GO:0000747);ACg003551(GO:0031139);ACg004555(GO:0032220);ACg002731(GO:0000753);ACg002426(GO:0071507,GO:0071508);ACg008036(GO:0010515);ACg001203(GO:0031137);ACg004022(GO:1900406);ACg009044(GO:0031142);ACg006702(GO:0031137);ACg002521(GO:0000747);ACg005128(GO:0031138);ACg006986(GO:0…
biological_process	meiotic gene conversion	GO:0006311	1	ACg008410(GO:0006311)
biological_process	conjugation	GO:0000746	20	ACg004142(GO:0000747,GO:0032005);ACg008301(GO:0000747);ACg000357(GO:0031142);ACg002282(GO:0090028,GO:0010514);ACg008382(GO:0000747);ACg003551(GO:0031139);ACg004555(GO:0032220);ACg002731(GO:0000753);ACg002426(GO:0071507,GO:0071508);ACg008036(GO:0010515);ACg001203(GO:0031137);ACg004022(GO:1900406);ACg009044(GO:0031142);ACg006702(GO:0031137);ACg002521(GO:0000747);ACg005128(GO:0031138);ACg006986(GO:0…
biological_process	regulation of biosynthetic process	GO:0009889	212	ACg004146(GO:0006355);ACg002393(GO:0006357);ACg003954(GO:0006355);ACg000903(GO:0006355,GO:0045893);ACg003616(GO:0000122,GO:0030466,GO:0000183,GO:0035391,GO:0006348,GO:0030702);ACg002123(GO:0006355);ACg007688(GO:0045944,GO:0006355);ACg002987(GO:0045892);ACg008426(GO:0032784,GO:0060261,GO:0034401,GO:0045899);ACg000357(GO:0006357,GO:0045893);ACg003319(GO:0006342,GO:0006355);ACg000551(GO:0006357);ACg…
biological_process	morphogenesis of a branching structure	GO:0001763	2	ACg005337(GO:0007430);ACg006899(GO:0048754)
biological_process	demethylation	GO:0070988	1	ACg006188(GO:0033169)
biological_process	floral organ formation	GO:0048449	1	ACg000100(GO:0048455)
biological_process	cellular response to external stimulus	GO:0071496	69	ACg003099(GO:0009267);ACg004949(GO:0016236);ACg007696(GO:0006995);ACg000357(GO:0031142);ACg000666(GO:0009267);ACg003520(GO:0006995);ACg004523(GO:0009267);ACg003732(GO:0006995);ACg003488(GO:0009267);ACg007860(GO:0009267);ACg007033(GO:0006995,GO:0009267);ACg007913(GO:0034198);ACg008167(GO:0009267);ACg003487(GO:0006995,GO:0009267);ACg006986(GO:0031142);ACg008349(GO:0009267);ACg004776(GO:0009267);ACg…
biological_process	aging	GO:0007568	12	ACg000107(GO:0001302);ACg000100(GO:0010150);ACg008812(GO:0034652);ACg004730(GO:0001300);ACg002614(GO:0001302);ACg008567(GO:0001302);ACg002474(GO:0001302);ACg000736(GO:0008340);ACg002282(GO:0001302);ACg003907(GO:0001302);ACg005914(GO:0090344,GO:0007569);ACg007860(GO:0010259,GO:0001302,GO:0007569)
biological_process	regulation of toll-like receptor signaling pathway	GO:0034121	1	ACg003474(GO:0034122)
biological_process	negative regulation of conjugation with cellular fusion	GO:0031138	2	ACg008036(GO:0010515);ACg005128(GO:0031138)
biological_process	response to drug	GO:0042493	35	ACg005631(GO:0035690);ACg003151(GO:0035690);ACg003732(GO:0035690);ACg005624(GO:0035690);ACg002426(GO:0035690);ACg005945(GO:0046618,GO:0035690);ACg002321(GO:0035690);ACg003166(GO:0035690);ACg008349(GO:0035690);ACg007596(GO:0042493);ACg000563(GO:0035690);ACg001441(GO:0035690);ACg003891(GO:0035690);ACg004416(GO:0035690);ACg001606(GO:0035690);ACg007263(GO:0035690);ACg003927(GO:0042493);ACg000458(GO:0…
biological_process	endosome organization	GO:0007032	2	ACg001660(GO:0036258);ACg007707(GO:0007032)
biological_process	positive regulation of ion transport	GO:0043270	1	ACg005914(GO:0061078)
biological process	obsolete mycelium development	GO:0043581	1	ACg001092(GO:0043581)
biological_process	response to wounding	GO:0009611	2	ACg007626(GO:0042060);ACg005914(GO:0006954)
biological_process	establishment of mitochondrion localization	GO:0051654	1	ACg004899(GO:0051654)
biological_process	protein import	GO:0017038	21	ACg005394(GO:0006606);ACg002716(GO:0045040);ACg001894(GO:0045041);ACg003642(GO:0045040);ACg006519(GO:0016560);ACg000758(GO:0042991);ACg001172(GO:0006606);ACg004243(GO:0016560,GO:0016558);ACg002091(GO:0045040);ACg001435(GO:0016560);ACg004217(GO:0036283);ACg000706(GO:0045040);ACg007131(GO:0045046);ACg006252(GO:0016558);ACg004277(GO:0030150);ACg000350(GO:0042992);ACg003838(GO:0042306);ACg002682(GO:1…
biological_process	single-organism membrane budding	GO:1902591	5	ACg004914(GO:0070676);ACg002580(GO:0048194);ACg005380(GO:0070676);ACg007764(GO:0070676);ACg005877(GO:0070676)
biological_process	regulation of metabolic process	GO:0019222	292	ACg003616(GO:0000122,GO:0030466,GO:0031060,GO:0000183,GO:0035391,GO:0006348,GO:0030702);ACg008426(GO:0032784,GO:0060261,GO:0034401,GO:0045899);ACg007860(GO:0051345);ACg003319(GO:0006342,GO:0006355);ACg001068(GO:0000183);ACg001911(GO:0006355);ACg005413(GO:0043547);ACg003705(GO:0010629);ACg003366(GO:0032312);ACg007343(GO:0006446);ACg000415(GO:0000122,GO:0051090,GO:0045893);ACg007970(GO:0006355);ACg…
biological_process	response to hormone	GO:0009725	8	ACg000100(GO:0009733,GO:0009735,GO:0009737);ACg001373(GO:0009737);ACg005945(GO:0071383);ACg001546(GO:0009867,GO:0009734);ACg003779(GO:0009737);ACg003474(GO:0032869);ACg007699(GO:0032355);ACg006899(GO:0060396)
biological_process	regulation of cytolysis	GO:0042268	2	ACg001435(GO:0042268);ACg000666(GO:0042268)
biological_process	digestion	GO:0007586	1	ACg002932(GO:0007586)
biological_process	ovulation cycle	GO:0042698	1	ACg004540(GO:0001541)
biological_process	positive regulation of peptide hormone secretion	GO:0090277	1	ACg002447(GO:0032024)
biological_process	DNA damage induced protein phosphorylation	GO:0006975	2	ACg004731(GO:0006975);ACg008176(GO:0006975)
biological_process	positive regulation of nitrogen compound metabolic process	GO:0051173	54	ACg000903(GO:0045893);ACg001779(GO:0031939);ACg006426(GO:0032968);ACg005467(GO:0045944);ACg007688(GO:0045944);ACg000162(GO:0045944,GO:0031936);ACg001066(GO:0045893);ACg008426(GO:0060261,GO:0045899);ACg000357(GO:0045893);ACg003571(GO:0045893);ACg001837(GO:0048026);ACg008146(GO:0045739);ACg007699(GO:0045944);ACg007810(GO:1901487);ACg002227(GO:0045944);ACg002426(GO:1900461);ACg006383(GO:0045944,GO:1…
biological_process	cellular alcohol metabolic process	GO:0044107	4	ACg005547(GO:0006696);ACg004385(GO:0006696);ACg006495(GO:0006696);ACg000039(GO:0032443,GO:0006696)
biological_process	cofactor transport	GO:0051181	2	ACg002368(GO:0035352);ACg002540(GO:0015805)
biological_process	single-organism catabolic process	GO:0044712	121	ACg003161(GO:0006096);ACg003230(GO:0005980);ACg007001(GO:0006096);ACg003834(GO:0016042);ACg004949(GO:0016236);ACg007157(GO:0030328);ACg000422(GO:0006635,GO:0009407,GO:0006096);ACg003520(GO:0034727);ACg002894(GO:0043547);ACg003732(GO:0006184);ACg004243(GO:0006635);ACg008146(GO:0042744);ACg007860(GO:0006200);ACg009112(GO:0071629,GO:0071712);ACg001203(GO:0006184);ACg003664(GO:0006184);ACg005413(GO:0…
biological_process	sequestering of metal ion	GO:0051238	1	ACg002843(GO:0061088)
biological_process	disaccharide metabolic process	GO:0005984	12	ACg008036(GO:0005993);ACg005867(GO:0005992);ACg005587(GO:0005988);ACg008198(GO:0005992);ACg001723(GO:0005995);ACg003779(GO:0005986);ACg004084(GO:0000023);ACg001114(GO:0005991);ACg003321(GO:0005992);ACg002148(GO:0005992);ACg003322(GO:0005992);ACg006274(GO:0005992)
biological_process	negative regulation of gene silencing	GO:0060969	2	ACg001779(GO:0031939);ACg000162(GO:0031936)
biological_process	negative regulation of cell adhesion	GO:0007162	1	ACg001382(GO:0022408,GO:0010812)
biological_process	maintenance of location in cell	GO:0051651	10	ACg005536(GO:0031134);ACg006175(GO:0031134);ACg003620(GO:0051315);ACg007764(GO:0045053);ACg005604(GO:0008608);ACg007155(GO:0034631);ACg004436(GO:0032065);ACg007707(GO:0034454);ACg000328(GO:1902425,GO:0008608,GO:0031134);ACg005380(GO:0045053)
biological_process	one-carbon metabolic process	GO:0006730	4	ACg003959(GO:0006730);ACg006063(GO:0006730);ACg001547(GO:0006730);ACg003785(GO:0006730)
biological_process	positive regulation of RNA polymerase II transcriptional preinitiation complex assembly	GO:0045899	3	ACg005342(GO:0045899);ACg002687(GO:0045899);ACg008426(GO:0045899)
biological_process	regulation of response to stress	GO:0080134	30	ACg003161(GO:0044416);ACg004949(GO:0032872);ACg000761(GO:0050687);ACg002376(GO:0031156);ACg000211(GO:0090262);ACg006362(GO:1900436);ACg000736(GO:0045824);ACg002282(GO:1900433);ACg001738(GO:1901967);ACg008146(GO:0045739);ACg005914(GO:0043518,GO:1902166);ACg007810(GO:1901487);ACg002426(GO:1900436);ACg008036(GO:1900436);ACg000194(GO:0045088);ACg002842(GO:0031156);ACg004022(GO:1900427);ACg006349(GO:0…
biological_process	mitochondrial membrane organization	GO:0007006	9	ACg000706(GO:0045040);ACg004634(GO:0042407);ACg002716(GO:0045040);ACg001894(GO:0042407);ACg003642(GO:0045040);ACg008761(GO:0042407);ACg000487(GO:0070096);ACg001079(GO:0045040);ACg002091(GO:0045040,GO:0070096)
biological_process	detection of biotic stimulus	GO:0009595	1	ACg001546(GO:0009595)
biological_process	reactive oxygen species metabolic process	GO:0072593	8	ACg002282(GO:0006801,GO:2000377);ACg007143(GO:2000377);ACg004652(GO:0019430);ACg008146(GO:0042744);ACg002468(GO:0019430);ACg001546(GO:0010310);ACg008952(GO:0042744);ACg000250(GO:0006801)
biological_process	gonad development	GO:0008406	2	ACg004540(GO:0001541);ACg000101(GO:0040035)
biological_process	regulation of catalytic activity	GO:0050790	51	ACg004142(GO:0043088);ACg008417(GO:0051338,GO:0043086,GO:0043085);ACg003800(GO:0045737);ACg003482(GO:0010951);ACg002894(GO:0043547);ACg000328(GO:0043086,GO:0045736);ACg007860(GO:0051345);ACg002426(GO:0071508);ACg006899(GO:0000187);ACg005413(GO:0043547);ACg006225(GO:0043666);ACg002995(GO:0007190,GO:0032320);ACg003366(GO:0032312);ACg008660(GO:0032321);ACg000356(GO:0080163);ACg007356(GO:0043280);ACg…
biological process	cell cycle	GO:0007049	1	ACg005528(GO:0051301,GO:0030261,GO:0051276,GO:0010032,GO:0007067,GO:0000070,GO:1903342,GO:0007130,GO:0070058)
biological_process	cellular component morphogenesis	GO:0032989	53	ACg004990(GO:0048812);ACg004142(GO:0008360);ACg003834(GO:0021540);ACg008417(GO:0008360);ACg001335(GO:0008360);ACg005426(GO:0071963);ACg005667(GO:0030476);ACg006080(GO:0048812);ACg008009(GO:0009932);ACg007944(GO:0008360);ACg005936(GO:0009932);ACg003328(GO:0007409,GO:0048813);ACg002227(GO:0035058,GO:0016199);ACg007033(GO:0071963);ACg003860(GO:0030476);ACg007430(GO:0032120);ACg006262(GO:0071963);ACg…
biological_process	transmembrane transport	GO:0055085	58	ACg002479(GO:0042776);ACg000682(GO:0070588);ACg004891(GO:0015986);ACg002716(GO:0045040);ACg003642(GO:0045040);ACg004272(GO:0015986);ACg004659(GO:0055085);ACg002540(GO:0055085);ACg007424(GO:1900417);ACg003236(GO:0055085);ACg006476(GO:0003333);ACg001866(GO:0055085);ACg004243(GO:0016560,GO:0016558);ACg000102(GO:0034220);ACg002368(GO:0035352);ACg002091(GO:0045040);ACg002476(GO:0035435);ACg007132(GO:0…
biological_process	biofilm formation	GO:0042710	19	ACg001344(GO:0042710);ACg005684(GO:0044011);ACg008411(GO:0042710);ACg005585(GO:0044011);ACg004546(GO:0042710);ACg002282(GO:0044011,GO:0043709,GO:1900231);ACg005419(GO:0044011);ACg000627(GO:0044011);ACg000297(GO:0042710);ACg008036(GO:0044011,GO:0043709,GO:1900231);ACg001218(GO:0044011);ACg001397(GO:0042710);ACg002365(GO:0044011);ACg002656(GO:0044011);ACg004935(GO:0044011);ACg000494(GO:0044011);ACg…
biological_process	response to mechanical stimulus	GO:0009612	3	ACg000682(GO:0050974,GO:0007638);ACg003163(GO:0071260);ACg003142(GO:0071260)
biological_process	macromolecule metabolic process	GO:0043170	806	ACg000319(GO:0006412);ACg004558(GO:0032543);ACg005339(GO:0006457);ACg001906(GO:0070407,GO:0006515);ACg003616(GO:0030466,GO:0006348,GO:0016584,GO:0030702,GO:0000122,GO:0031060,GO:0000183,GO:0016575);ACg000560(GO:0006351);ACg003255(GO:0006390,GO:0006351);ACg003648(GO:0006508,GO:0016579);ACg001692(GO:0006412);ACg000304(GO:0043161,GO:0010499);ACg003303(GO:0006508);ACg003319(GO:0016571,GO:0006342,GO:0…
biological_process	secondary metabolic process	GO:0019748	18	ACg008202(GO:0042318);ACg003227(GO:1900376);ACg005642(GO:1900602);ACg000422(GO:0009407);ACg003691(GO:0046938);ACg004243(GO:0042318);ACg002426(GO:1900376);ACg006274(GO:0010914,GO:0045461);ACg000100(GO:0009407);ACg001732(GO:1900563);ACg005732(GO:0019748);ACg000306(GO:0042318);ACg008952(GO:1900566);ACg007568(GO:0045461);ACg004416(GO:0010914,GO:0045461);ACg005800(GO:0009407);ACg005698(GO:1900602);ACg…
biological_process	regulation of conjugation	GO:0046999	13	ACg008036(GO:0010515);ACg001203(GO:0031137);ACg004022(GO:1900406);ACg009044(GO:0031142);ACg006702(GO:0031137);ACg005128(GO:0031138);ACg000357(GO:0031142);ACg002282(GO:0090028,GO:0010514);ACg006986(GO:0031142);ACg003551(GO:0031139);ACg005505(GO:0031137);ACg003889(GO:0031137);ACg002426(GO:0071508)
biological_process	positive regulation of hormone secretion	GO:0046887	1	ACg002447(GO:0032024)
biological_process	cellular macromolecule metabolic process	GO:0044260	757	ACg000319(GO:0006412);ACg004558(GO:0032543);ACg005339(GO:0006457);ACg001906(GO:0070407,GO:0006515);ACg003616(GO:0030466,GO:0006348,GO:0016584,GO:0030702,GO:0000122,GO:0031060,GO:0000183,GO:0016575);ACg000560(GO:0006351);ACg003255(GO:0006390,GO:0006351);ACg003648(GO:0016579);ACg001692(GO:0006412);ACg000304(GO:0043161,GO:0010499);ACg003319(GO:0016571,GO:0006342,GO:0034770,GO:0006281,GO:0006355);ACg…
biological_process	electron transport chain	GO:0022900	12	ACg001164(GO:0006121);ACg009042(GO:0006121);ACg001099(GO:0006120);ACg005585(GO:0019646);ACg008584(GO:0006123);ACg002209(GO:0006123);ACg004573(GO:0006123);ACg006334(GO:0006123,GO:0042775,GO:0006122);ACg002463(GO:0022900);ACg003890(GO:0006123);ACg001606(GO:0022904);ACg002283(GO:0006120)
biological_process	negative regulation of cell communication	GO:0010648	19	ACg005584(GO:0000188);ACg000394(GO:0009968);ACg003971(GO:0032007);ACg001453(GO:0043409);ACg001738(GO:1901967);ACg007699(GO:0033147);ACg006235(GO:0009968);ACg005914(GO:0043518,GO:1902166);ACg007810(GO:1901487);ACg001582(GO:0031030);ACg007409(GO:0031030);ACg001400(GO:0031030);ACg004572(GO:0031030);ACg008660(GO:0035024);ACg007756(GO:0043518);ACg007963(GO:2001237);ACg002494(GO:0000173);ACg003474(GO:0…
biological_process	response to starvation	GO:0042594	74	ACg003099(GO:0009267);ACg004949(GO:0016236);ACg007696(GO:0006995);ACg000357(GO:0031142);ACg000666(GO:0036170,GO:0009267);ACg003520(GO:0006995);ACg004523(GO:0036170,GO:0009267);ACg003732(GO:0006995);ACg001848(GO:0031154);ACg003488(GO:0036170,GO:0009267);ACg007860(GO:0009267);ACg007033(GO:0006995,GO:0036170,GO:0009267);ACg007913(GO:0034198);ACg008167(GO:0036170,GO:0009267);ACg003487(GO:0006995,GO:0…
biological_process	sex determination	GO:0007530	3	ACg004416(GO:0001198);ACg003620(GO:0007535);ACg002432(GO:0000734)
biological_process	leukocyte chemotaxis	GO:0030595	1	ACg005425(GO:0030595)
biological_process	negative regulation of catabolic process	GO:0009895	2	ACg004289(GO:0042177);ACg006151(GO:0032435)
biological_process	negative regulation of response to stimulus	GO:0048585	23	ACg005584(GO:0000188);ACg000761(GO:0050687);ACg000394(GO:0009968);ACg003971(GO:0032007);ACg001453(GO:0043409);ACg000736(GO:0045824);ACg001738(GO:1901967);ACg007699(GO:0033147);ACg006235(GO:0009968);ACg005914(GO:0043518,GO:1902166);ACg007810(GO:1901487);ACg001582(GO:0031030);ACg006577(GO:1900444);ACg007409(GO:0031030);ACg001400(GO:0031030);ACg004572(GO:0031030);ACg008660(GO:0035024);ACg007756(GO:0…
biological_process	pseudohyphal growth	GO:0007124	12	ACg001344(GO:0007124);ACg004303(GO:0007124);ACg008411(GO:0007124);ACg001397(GO:0007124);ACg004546(GO:0007124);ACg008567(GO:0007124);ACg002282(GO:0007124);ACg001128(GO:0007124);ACg003229(GO:0007124);ACg004555(GO:0007124);ACg000297(GO:0007124);ACg002426(GO:0007124,GO:1900461)
biological_process	syncytium formation	GO:0006949	4	ACg008382(GO:0000768);ACg000961(GO:0000768);ACg001856(GO:0000768);ACg002426(GO:0000768)
biological_process	positive regulation of immune system process	GO:0002684	5	ACg008289(GO:0052559);ACg002843(GO:0051138);ACg003474(GO:0043304,GO:0034122);ACg005914(GO:0030890,GO:0061078,GO:0061081);ACg002830(GO:0050853,GO:0050860)
biological_process	heart development	GO:0007507	2	ACg002996(GO:0048739);ACg002227(GO:0060914,GO:0007507)
biological_process	membrane docking	GO:0022406	1	ACg004934(GO:0006904)
biological_process	positive regulation of growth rate	GO:0040010	1	ACg002058(GO:0040010)
biological_process	sexual reproduction	GO:0019953	66	ACg003227(GO:0019953);ACg000357(GO:0031142);ACg003520(GO:0030437);ACg009038(GO:0030437,GO:0000909);ACg002894(GO:0030437);ACg000102(GO:0030437);ACg002860(GO:0030437);ACg007718(GO:0030437);ACg006274(GO:0043942,GO:0043941,GO:0043935);ACg001911(GO:0007618);ACg004540(GO:0007283);ACg001203(GO:0031137);ACg007430(GO:0032120,GO:0030437);ACg001540(GO:0030437);ACg005128(GO:0031138);ACg006986(GO:0031142);ACg…
biological_process	interphase	GO:0051325	3	ACg001779(GO:0000084);ACg005106(GO:0000080);ACg005811(GO:0000084)
biological_process	regulation of cell growth	GO:0001558	15	ACg002288(GO:0030307);ACg008812(GO:0051519);ACg001366(GO:0051519);ACg001098(GO:0051519);ACg004684(GO:0030307);ACg002615(GO:0051519);ACg004776(GO:0001558);ACg003026(GO:0051519);ACg001930(GO:0051519);ACg006152(GO:0051519);ACg004865(GO:0051518);ACg004933(GO:0051518);ACg001820(GO:0051519);ACg002426(GO:1900461);ACg004217(GO:0051519)
biological_process	embryo development	GO:0009790	13	ACg007134(GO:0009792);ACg005511(GO:0009793);ACg003300(GO:0009792);ACg008520(GO:0007369,GO:0001701,GO:0048568);ACg002123(GO:0009790);ACg001457(GO:0009792);ACg007963(GO:0060711,GO:0060712);ACg001837(GO:0001833);ACg002058(GO:0009792);ACg000415(GO:0009790);ACg002227(GO:0001707,GO:0042305,GO:0007350,GO:0008595,GO:0007380,GO:0009792);ACg000101(GO:0009792);ACg005887(GO:0048701,GO:0009790)
biological_process	regulation of cell communication	GO:0010646	52	ACg004142(GO:0043088);ACg004949(GO:0032872);ACg001453(GO:0043409);ACg001271(GO:0051897,GO:0035023);ACg000328(GO:0031031);ACg007699(GO:0033147);ACg006235(GO:0009968);ACg007810(GO:1901487);ACg002426(GO:0071508);ACg006899(GO:0000187);ACg001582(GO:0031030);ACg002995(GO:0046578,GO:0032320);ACg001629(GO:0035023);ACg003366(GO:0032312,GO:0032012);ACg002614(GO:0051056);ACg008660(GO:0035024,GO:0032321);ACg…
biological process	chemotaxis to cAMP	GO:0043327	1	ACg001960(GO:0043087,GO:0043520,GO:0007165 )
biological_process	negative regulation of lipid metabolic process	GO:0045833	4	ACg006383(GO:0061427);ACg008417(GO:0045717);ACg004416(GO:0045827);ACg002580(GO:1901352,GO:2001246)
biological_process	regulation of primary metabolic process	GO:0080090	269	ACg003616(GO:0000122,GO:0030466,GO:0031060,GO:0000183,GO:0035391,GO:0006348,GO:0030702);ACg008426(GO:0032784,GO:0060261,GO:0034401,GO:0045899);ACg003319(GO:0006342,GO:0006355);ACg001068(GO:0000183);ACg001911(GO:0006355);ACg005413(GO:0043547);ACg003366(GO:0032312);ACg007343(GO:0006446);ACg000415(GO:0000122,GO:0051090,GO:0045893);ACg007970(GO:0006355);ACg005573(GO:0070610,GO:0060635,GO:0043405);ACg…
biological_process	release of sequestered calcium ion into cytosol	GO:0051209	1	ACg007032(GO:0010880)
biological_process	regulation of meiotic cell cycle	GO:0051445	11	ACg006379(GO:0045835);ACg001522(GO:0010520);ACg002288(GO:0043941);ACg007587(GO:0045836);ACg001003(GO:0045836);ACg009038(GO:0060629);ACg000324(GO:0040020);ACg000203(GO:0075296);ACg007568(GO:0043942);ACg000259(GO:0045128,GO:0010846);ACg006274(GO:0043942,GO:0043941)
biological_process	sulfur compound transport	GO:0072348	3	ACg003356(GO:0071996);ACg002923(GO:1902358);ACg002540(GO:0015805)
biological_process	regulation of anatomical structure morphogenesis	GO:0022603	39	ACg004142(GO:2000769,GO:0008360);ACg008417(GO:0008360);ACg001335(GO:0008360);ACg005426(GO:0071963);ACg007944(GO:0008360);ACg001848(GO:0090141);ACg006274(GO:0043942,GO:0043941,GO:0075308);ACg007033(GO:0071963);ACg001203(GO:2000769);ACg006262(GO:0071963);ACg007912(GO:0008360);ACg003487(GO:0071963);ACg000203(GO:0075307,GO:0075296);ACg004776(GO:0061161,GO:0061246);ACg000900(GO:0008360);ACg003026(GO:0…
biological_process	protein oxidation	GO:0018158	1	ACg009077(GO:0018057)
biological_process	adaptive immune response	GO:0002250	1	ACg002830(GO:0002924)
biological_process	regulation of anatomical structure size	GO:0090066	15	ACg007033(GO:2000601,GO:0045010);ACg002737(GO:0051693);ACg003273(GO:0034314);ACg006262(GO:0034314);ACg002917(GO:0051127,GO:0045010);ACg005573(GO:0008361);ACg003366(GO:0035158);ACg003487(GO:2000601,GO:0045010);ACg004222(GO:0034314);ACg002101(GO:0034314);ACg006837(GO:0030833);ACg006537(GO:0008361);ACg005124(GO:0051125);ACg002157(GO:0051016);ACg004899(GO:0030833,GO:0034314)
biological_process	genitalia development	GO:0048806	1	ACg000101(GO:0040035)
biological_process	localization within membrane	GO:0051668	2	ACg002917(GO:0031580);ACg005400(GO:0045048)
biological_process	ovarian follicle cell development	GO:0030707	1	ACg000413(GO:0030707)
biological_process	multicellular organismal development	GO:0007275	80	ACg004990(GO:0007416,GO:0048812);ACg003834(GO:0021540,GO:0021987,GO:0048854);ACg004949(GO:0030500);ACg002123(GO:0048446,GO:0009909,GO:0009790);ACg002987(GO:0035914);ACg000422(GO:0009640);ACg005691(GO:0043581);ACg009038(GO:0000909);ACg006080(GO:0009950,GO:0022008,GO:0048812);ACg006188(GO:0009561);ACg002843(GO:0051138);ACg001848(GO:0031154);ACg007860(GO:0010259);ACg003328(GO:0007399,GO:0048749,GO:0…
biological_process	ribonucleoprotein complex biogenesis	GO:0022613	111	ACg004146(GO:0000154,GO:0031167);ACg000080(GO:0006407);ACg007812(GO:0000028);ACg007405(GO:0034063);ACg004962(GO:0000028,GO:0002109);ACg005458(GO:0000472,GO:0000447);ACg003600(GO:0000349);ACg005420(GO:0000027);ACg009038(GO:0006364);ACg003488(GO:0000472,GO:0000447,GO:0000480);ACg006054(GO:0000027);ACg000787(GO:0042254);ACg006261(GO:0042274);ACg001812(GO:0042254);ACg007033(GO:0000028);ACg004932(GO:0…
biological_process	positive regulation of response to biotic stimulus	GO:0002833	6	ACg008036(GO:1900445);ACg006362(GO:1900445);ACg002282(GO:1900445);ACg005397(GO:1900445);ACg005914(GO:0031666);ACg003199(GO:1900445)
biological_process	tissue development	GO:0009888	17	ACg000100(GO:0048767);ACg008936(GO:0060575);ACg000413(GO:0030707);ACg004949(GO:0030500);ACg008396(GO:0045618,GO:0045682);ACg005425(GO:0048539,GO:0030282);ACg003231(GO:0002009);ACg002996(GO:0048739);ACg002987(GO:0035914);ACg003366(GO:0002064);ACg005337(GO:0007430);ACg007963(GO:0060712);ACg000415(GO:0009888,GO:0007398);ACg003474(GO:0003323);ACg002227(GO:0001707,GO:0009888);ACg005887(GO:0001755);ACg…
biological_process	positive regulation of mitochondrial fission	GO:0090141	1	ACg001848(GO:0090141)
biological_process	regulation of conjugation with cellular fusion	GO:0031137	13	ACg008036(GO:0010515);ACg001203(GO:0031137);ACg004022(GO:1900406);ACg009044(GO:0031142);ACg006702(GO:0031137);ACg005128(GO:0031138);ACg000357(GO:0031142);ACg002282(GO:0090028,GO:0010514);ACg006986(GO:0031142);ACg003551(GO:0031139);ACg005505(GO:0031137);ACg003889(GO:0031137);ACg002426(GO:0071508)
biological_process	response to toxic substance	GO:0009636	25	ACg003973(GO:0071585);ACg001241(GO:0071585);ACg006985(GO:0071585);ACg006362(GO:0060992);ACg003691(GO:0071585);ACg006905(GO:0046677);ACg001939(GO:0071585);ACg008178(GO:0071585);ACg008712(GO:0071238);ACg007681(GO:0071585);ACg001440(GO:0071585);ACg002917(GO:0071585);ACg005181(GO:0046677);ACg008086(GO:0071585);ACg004097(GO:0071585);ACg001222(GO:0046677);ACg000657(GO:0071585);ACg003356(GO:0071585);ACg…
biological_process	developmental growth	GO:0048589	17	ACg008812(GO:0051519);ACg008009(GO:0009932);ACg002615(GO:0051519);ACg001837(GO:0001833);ACg005936(GO:0009932);ACg003328(GO:0008582);ACg004933(GO:0051518);ACg004217(GO:0051519);ACg000100(GO:0048767);ACg001366(GO:0051519);ACg002917(GO:0009932);ACg001098(GO:0051519);ACg003026(GO:0051519);ACg001930(GO:0051519);ACg006152(GO:0051519);ACg001820(GO:0051519);ACg004865(GO:0051518)
biological_process	brain development	GO:0007420	4	ACg006063(GO:0007420);ACg003834(GO:0021540,GO:0021987,GO:0048854);ACg007707(GO:0022027);ACg005887(GO:0007420)
biological_process	negative regulation of response to biotic stimulus	GO:0002832	2	ACg006577(GO:1900444);ACg000761(GO:0050687)
biological_process	carbohydrate transport	GO:0008643	1	ACg003105(GO:0008643,GO:0015758,GO:0008645)
biological_process	regulation of ubiquitin homeostasis	GO:0010993	2	ACg004914(GO:0010995);ACg006624(GO:0010994)
biological_process	regulation of leukocyte activation	GO:0002694	4	ACg002843(GO:0051138);ACg003474(GO:0043304);ACg005914(GO:0030890);ACg002830(GO:0042130,GO:0045577)
biological_process	leukocyte activation involved in immune response	GO:0002366	1	ACg003474(GO:0043304)
biological_process	megagametogenesis	GO:0009561	2	ACg005113(GO:0009560);ACg006188(GO:0009561)
biological_process	ovulation cycle process	GO:0022602	1	ACg004540(GO:0001541)
biological process	cellular response to drug	GO:0035690	1	ACg006783(GO:0006696 )
