# Supplementary material for: Vanillin Promotes the Germination of Antrodia camphorata Arthroconidia through PKA and MAPK Signaling Pathways
Source: Front Microbiol. 2017 Oct 23;8:2048. doi: 10.3389/fmicb.2017.02048 (PMC5660099; doi:10.3389/fmicb.2017.02048)
Supplement: Table S7 — Germination-related proteins in A. camphorata arthroconidia identified by iTRAQ. [file Table7.XLSX]

## Sheet: Table S7
Protein name	Protein accession no.	E-value	KOG product	Control (0 h)	Ethanol (24 h)	vanillin (24 h)	1-Octen-3-ol (24 h)	Ethanol/Control	Vanillin/Control	1-Octen-3-ol/Control	Vanillin/Ethanol	1-Octen-3-ol/Ethanol
Fad9	ACg000968	1e-147	delta-9 fatty acid desaturase	1	1.5	2.86	1.83	up	up	up	up	up
Gpr11	ACg007132	1e-50		1	1.1	1.89	1.75	no change	up	up	up	up
Cot-1	ACg006144	1e-127	cAMP-dependent protein kinase (mitochondrion)	1	1.23	1.53	1.66	up	up	up	up	up
LaeA	ACg003008	6e-21	/	1	0.77	1.28	1.35	down	up	up	up	up
Cmk2	ACg005487	1e-69	calmodulin-dependent protein kinase type II	1	1.31	1.43	1.34	up	up	up	no change	no change
Skp1	ACg003927	5e-56	E3 ubiquitin ligase complex SCF subunit scon-3	1	1.09	1.29	1.33	no change	up	up	no change	up
Sho1	ACg003047	3e-25	osmosensor protein	1	1.42	1.65	1.32	up	up	up	no change	no change
Bem2	ACg008346	2e-22	GTPase activating protein Bem2	1	0.799	1.093	1.316	down	no change	up	up	up
Erg6	ACg006783	7.05e-121	sterol 24-C-methyltransferase	1	1.36	1.6	1.25	up	up	up	no change	no change
ChiA	ACg001543	4e-33	chitinase	1	1.11	1.79	1.24	no change	up	up	up	no change
Chi4	ACg003142	0	chitin synthase 4	1	0.959	1.146	1.238	no change	no change	up	no change	up
NosA	ACg001856	3e-17	repressor of sexual development	1	1.24	1.36	1.22	up	up	up	no change	no change
Ras2	ACg002282	1e-49	rab-type small GTP-binding protein	1	1.03	1.21	1.219	no change	up	up	no change	no change
Mas5	ACg007736	8e-95	import protein mas5	1	1.43	1.22	1.2	up	up	no change	no change	no change
GerO	ACg000495	0	alpha tubulin	1	1.176	1.08	1.158	no change	no change	no change	no change	no change
Cre-1	ACg002646	9e-25	carbon repressor protein 1	1	1	1.45	1.15	no change	up	no change	up	no change
Cpa1	ACg002737	5e-42	F-actin	1	1.15	1.32	1.15	no change	up	no change	no change	no change
Fpk1	ACg003575	0	/	1	1.12	1.32	1.14	no change	up	no change	no change	no change
Sip2	ACg002361	2e-13	/	1	1.16	1.36	1.12	no change	up	no change	no change	no change
PkaA	ACg005363	6e-50	cAMP-Ser/Thr protein kinase Pka1	1	1.27	1.5	1.1	up	up	no change	no change	no change
Bmp1	ACg005284	4e-96	MAP kinase	1	1.15	1.12	1.1	no change	no change	no change	no change	no change
Rgf2	ACg004933	0	RhoGEF	1	1.08	1.19	1.08	no change	no change	no change	no change	no change
RfxA	ACg000362	2e-19	/	1	1.28	1.29	1.08	up	up	no change	no change	no change
Ubc1	ACg004445	1e-42	ubiquitin-conjugating enzyme	1	1.05	1.13	1.08	no change	no change	no change	no change	no change
PakA	ACg003199	1e-102	/	1	1.24	1.06	1.07	up	no change	no change	no change	no change
PkaR	ACg000983	3e-43	cAMP-dependent protein kinase regulatory subunit	1	1.02	1.1	1.07	no change	no change	no change	no change	no change
Erg12	ACg002061	3e-47	sterol 24-C-methyltransferase	1	1.11	1.23	1.06	no change	up	no change	no change	no change
Cas2	ACg002103	2e-33	beta-class carbonic anhydrase	1	1.15	1.34	1.05	no change	up	no change	no change	no change
CpcB	ACg003551	1e-140	G-beta like protein	1	1.05	1.084	1.046	no change	no change	no change	no change	no change
RasA	ACg004697	1e-25	Ras GTPase	1	1.3	1.07	1.04	up	no change	no change	no change	no change
FphA	ACg005712	0	phytochrome	1	1.16	1.27	1.03	no change	up	no change	no change	no change
Ypk1	ACg006986	1e-145	serine/threonine protein kinase	1	1.019	0.996	1.02	no change	no change	no change	no change	no change
AtfA	ACg000259	3e-44	bZIP transcription factor	1	1.04	1.06	1.01	no change	no change	no change	no change	no change
SepA	ACg001092	1e-86	cytokinesis protein sepA	1	1.07	1.41	1.01	no change	up	no change	up	no change
Cdc48	ACg005594	1e-117	CDC48-like protein	1	1.06	1.01	1	no change	no change	no change	no change	no change
GanB	ACg005447	3e-94	G protein alpha subunit	1	0.86	1.1	0.99	no change	no change	no change	up	no change
Cdc42	ACg001203	6e-96	cell division control protein 42	1	1.238	1.325	0.975	up	up	no change	no change	down
SfaD	ACg002995	1e-157	G-protein beta subunit	1	0.888	0.974	0.963	no change	no change	no change	no change	no change
CyaA	ACg008036	0	adenylate cyclase	1	0.91	1.53	0.96	no change	up	no change	up	no change
Fad5	ACg003460	5e-11	delta-5 fatty acid desaturase	1	0.947	0.764	0.956	no change	down	no change	no change	no change
Cat-1	ACg001780	1e-126	catalase-1	1	0.951	0.847	0.954	no change	no change	no change	no change	no change
Fkh2	ACg002227	1e-20	transcription factor, fork head	1	1.05	1.27	0.95	no change	up	no change	up	no change
Rac1	ACg001463	5e-87	/	1	1.12	1.202	0.948	no change	up	no change	no change	no change
HK2	ACg000083	5e-62	histidine kinase	1	0.939	1.099	0.942	no change	no change	no change	no change	no change
Bmh1	ACg006198	1e-113	TH14-3-3 protein	1	0.74	0.87	0.93	down	no change	no change	no change	up
SMC	ACg005528	0	Structural maintenance of chromosomes protein	1	0.98	1.22	0.93	no change	up	no change	up	no change
Tps	ACg002148	0	trehalose-6-phosphate synthase	1	0.91	1.11	0.92	no change	no change	no change	up	no change
VelB	ACg006274	3e-31	/	1	0.85	0.94	0.92	no change	no change	no change	no change	no change
ICL1	ACg003021	1e-143	isocitrate lyase	1	0.845	0.824	0.918	no change	no change	no change	no change	no change
GapA	ACg001960	0	Ras-GAP	1	0.98	1.2	0.91	no change	up	no change	up	no change
Ric8	ACg000203	6e-21	guanine nucleotide exchange factor Ric8	1	0.92	1.04	0.89	no change	no change	no change	no change	no change
Pmr1	ACg008363	1e-123	calcium-transporting P-type ATPase	1	0.79	0.98	0.89	down	no change	no change	up	no change
Pkh1	ACg003474	6e-68	serine/threonine protein kinase	1	0.66	0.74	0.87	down	down	no change	no change	up
Myosin1	ACg002917	0	class VII unconventional myosin	1	0.889	0.869	0.855	no change	no change	no change	no change	no change
Snf1	ACg008567	1e-107	carbon catabolite derepressing protein kinase	1	0.845	0.937	0.847	no change	no change	no change	no change	no change
Cpp1	ACg002040	1e-79	protein phosphatase 2A	1	0.849	0.718	0.842	no change	down	no change	no change	no change
Cmk1	ACg008557	2e-84	mitogen activated protein kinase	1	0.739	0.822	0.812	down	no change	no change	no change	no change
Rho1	ACg005573	1e-78	/	1	1.15	0.82	0.79	no change	no change	down	down	down
Sak1	ACg001930	1e-37	CAMKK/META protein kinase	1	0.72	0.78	0.67	down	down	down	no change	no change
Atg8	ACg008382	8e-55	protein required for autophagy	1	0.72	0.5	0.53	down	down	down	down	down
ConF	ACg008813	4e-12	/	1	0.31	0.47	0.34	down	down	down	up	no change
